# Supplementary material for: A DNA-Based Semantic Fusion Model for Remote Sensing Data
Source: PLoS One. 2013 Oct 8;8(10):e77090. doi: 10.1371/journal.pone.0077090 (PMC3792926; doi:10.1371/journal.pone.0077090)
Supplement: File S1 — Code for remote sensing data ontology (see also http://cs.jnu.edu.cn/sun/ontology ). Computer code in the RDF Schema language is used to generate the remote sensing data ontology in Figure 1 . The RDF/OWL API is required. (RDFS). (RDFS) [file pone.0077090.s003.rdfs]

<?xml version="1.0"?>
<rdf:RDF xmlns="http://cs.jnu.edu.cn/sun/ontology/ersm#"
   xml:base="http://cs.jnu.edu.cn/sun/ontology/ersm"
   xmlns:ersm="http://cs.jnu.edu.cn/sun/ontology/ersm#"
   xmlns:rdfs="http://www.w3.org/2000/01/rdf-schema#"
   xmlns:owl="http://www.w3.org/2002/07/owl#"
   xmlns:xsd="http://www.w3.org/2001/XMLSchema#"
   xmlns:rdf="http://www.w3.org/1999/02/22-rdf-syntax-ns#">
  <owl:Ontology rdf:about="">
    <rdfs:label xml:lang="en">The Remote Sensing Data Ontology</rdfs:label>
	<rdfs:comment>creator- Heng SUN. description- This Ontology is developed for Digital Geospatial Metadata: Extensions for Remote Sensing Metadata (DGM-ERSM). DGM-ERSM standard has been published by U.S. Federal Geographic Data Committee. object- This Ontology provides a common set of terminologies and definitions for the documentation of remote sensing data. Vocabulary terms are declared using Resource Description Framework (RDF) language to support linked data applications. publisher- Jinan University, China. date- 2012-11-30. format- text/xml. language- English</rdfs:comment>
  </owl:Ontology>   
  <rdfs:Class rdf:ID="Metadata">
    <rdfs:label xml:lang="en">Metadata</rdfs:label>
    <rdfs:comment>root entity which defines metadata about remote sensing resources</rdfs:comment>
  </rdfs:Class>
  <rdfs:Class rdf:ID="Worldwide_Reference_System">
    <rdfs:label xml:lang="en">Worldwide_Reference_System</rdfs:label>
    <rdfs:comment>Global notation system for Landsat data.</rdfs:comment>
  </rdfs:Class>
  <rdfs:Class rdf:ID="Citation_Information">
    <rdfs:label xml:lang="en">Citation_Information</rdfs:label>
  </rdfs:Class>
  <rdfs:Class rdf:ID="Multiple_Image_Alignment">
    <rdfs:label xml:lang="en">Multiple_Image_Alignment</rdfs:label>
    <rdfs:comment>Positioning of other frame imaging some areas in common.</rdfs:comment>
  </rdfs:Class>
  <rdfs:Class rdf:ID="Theme">
    <rdfs:label xml:lang="en">Theme</rdfs:label>
  </rdfs:Class>
  <rdfs:Class rdf:ID="Spatial_Domain">
    <rdfs:label xml:lang="en">Spatial_Domain</rdfs:label>
  </rdfs:Class>
  <rdf:Alt rdf:about="#Frame_Area_Units">
    <rdfs:label xml:lang="en">Frame_Area_Units</rdfs:label>    
    <rdfs:comment>Units in which value given by Frame_Area_Value is expressed.</rdfs:comment>	
	<rdf:_1 rdf:resource="#square_meters"/>
	<rdf:_2 rdf:resource="#square_miles"/>
  </rdf:Alt>
  <rdfs:Class rdf:ID="Individual_Band_Identification">
    <rdfs:label xml:lang="en">Individual_Band_Identification</rdfs:label>    
	<rdfs:comment>Complete information to identify a single instrument band.</rdfs:comment>
  </rdfs:Class>
  <rdf:Alt rdf:about="#Type_of_Overlap">
    <rdfs:label xml:lang="en">Type_of_Overlap</rdfs:label>
    <rdfs:comment>Information as to whether external frame is along same (overlap) or parallel (sidelap) flight line</rdfs:comment>
    <rdf:_1 rdf:resource="#overlap"/>
    <rdf:_2 rdf:resource="#sidelap"/>
  </rdf:Alt>
  <rdfs:Class rdf:ID="Documentation">
    <rdfs:label xml:lang="en">Documentation</rdfs:label>    
	<rdfs:comment>Information about or relevant to the dataset.</rdfs:comment>
  </rdfs:Class>
  <rdfs:Class rdf:ID="Description">
    <rdfs:label xml:lang="en">Description</rdfs:label>
  </rdfs:Class>
  <rdfs:Class rdf:ID="Theematic_Layer_Identification">
    <rdfs:label xml:lang="en">Theematic_Layer_Identification</rdfs:label>
    <rdfs:comment>Listing of the kinds of geospatial information represented by the dataset.</rdfs:comment>
  </rdfs:Class>
  <rdfs:Class rdf:ID="Frame_Area">
    <rdfs:label xml:lang="en">Frame_Area</rdfs:label>
    <rdfs:comment>Geographical area covered by individual frame.</rdfs:comment>
  </rdfs:Class>
  <rdfs:Class rdf:ID="Platform_and_Instrument_Identification">
    <rdfs:label xml:lang="en">Platform_and_Instrument_Identification</rdfs:label>
    <rdfs:comment>Designations for the measuring instruments and their bands, the platform carrying them, and the mission to which the data contribute.</rdfs:comment>
  </rdfs:Class>
  <rdfs:Class rdf:ID="Dataset_Identifier">
    <rdfs:label xml:lang="en">Dataset_Identifier</rdfs:label>
  </rdfs:Class>
  <rdfs:Class rdf:ID="Aggregation_Information">
    <rdfs:label xml:lang="en">Aggregation_Information</rdfs:label>    
	<rdfs:comment>Information relating a dataset to collections of which it is a component or relating a collection dataset to its components.</rdfs:comment>
  </rdfs:Class>
  <rdfs:Class rdf:ID="Component_Information">
    <rdfs:label xml:lang="en">Component_Information</rdfs:label>
    <rdfs:comment>Information about components aggregated into the dataset.</rdfs:comment>
  </rdfs:Class>
  <rdfs:Class rdf:ID="Processing_Level">
    <rdfs:label xml:lang="en">Processing_Level</rdfs:label>
    <rdfs:comment>Degree of data processing applied to the measurements.</rdfs:comment>
  </rdfs:Class>
  <rdfs:Class rdf:ID="Band_Identification">
    <rdfs:label xml:lang="en">Band_Identification</rdfs:label>    
	<rdfs:comment>Complete information to identify instrument wavelengths or other channels.</rdfs:comment>
  </rdfs:Class>
  <rdfs:Class rdf:ID="Identification_Information"/>  
  <rdfs:Class rdf:ID="Processing_Input_Dataset">
    <rdfs:label xml:lang="en">Processing_Input_Dataset</rdfs:label>    
	<rdfs:comment>The data used as input to single or multistage processing used to derive product.</rdfs:comment>
  </rdfs:Class>
  <rdfs:Class rdf:ID="Ancillary_Dataset">
    <rdfs:label xml:lang="en">Ancillary_Dataset</rdfs:label>
    <rdfs:comment>Data other than input required to process the input data.</rdfs:comment>
  </rdfs:Class>
  <rdfs:Class rdf:ID="Processing_Information">
    <rdfs:label xml:lang="en">Processing_Information</rdfs:label>
    <rdfs:comment>Comprehensive information about the procedure by which the algorithm was applied to derive geographic data from the raw instrument measurement, such as datasets, software used, and the processing environment.</rdfs:comment>
  </rdfs:Class>
  <rdfs:Class rdf:ID="Algorithm_Information">
    <rdfs:label xml:lang="en">Algorithm_Information</rdfs:label>
    <rdfs:comment>Details of the methodology by which geographic information was derived from the instrument readings.</rdfs:comment>
  </rdfs:Class>
  <rdfs:Class rdf:ID="Processing_Procedure">
    <rdfs:label xml:lang="en">Processing_Procedure</rdfs:label>  
  </rdfs:Class>
  <rdfs:Class rdf:ID="Ancillary_Description">
    <rdfs:label xml:lang="en">Ancillary_Description</rdfs:label>    
	<rdfs:comment>Description of ancillary data and descriptive parameters used in processing step.</rdfs:comment>
  </rdfs:Class>
  <rdfs:Class rdf:ID="Algorithm_Peer_Review_Informaiton">
    <rdfs:label xml:lang="en">Algorithm_Peer_Review_Informaiton</rdfs:label>
    <rdfs:comment>Description, including dates, of peer review of the algorithm for purpose of ensuring its quality.</rdfs:comment>
  </rdfs:Class>
  <rdfs:Class rdf:ID="Processing_Software">
    <rdfs:label xml:lang="en">Processing_Software</rdfs:label>
    <rdfs:comment>The computer programs used to process data from one level to another.</rdfs:comment>
  </rdfs:Class>
  <rdfs:Class rdf:ID="Algorithm_Change_History">
    <rdfs:label xml:lang="en">Algorithm_Change_History</rdfs:label>    
	<rdfs:comment>Description of the modification of the algorithm in its development from version to version</rdfs:comment>
  </rdfs:Class>
  <rdfs:Class rdf:ID="Acquisition_Information">
    <rdfs:label xml:lang="en">Acquisition_Information</rdfs:label>
    <rdfs:comment>Information describing configuration under which data were acquired, including satellite and solar position and time correction.</rdfs:comment>
  </rdfs:Class>
  <rdfs:Class rdf:ID="Process_Step">
    <rdfs:label xml:lang="en">Process_Step</rdfs:label>
  </rdfs:Class>
  <rdfs:Class rdf:ID="Nadir">
    <rdfs:label xml:lang="en">Nadir</rdfs:label>
    <rdfs:comment>Location of point directly underneath platform</rdfs:comment>
  </rdfs:Class>
  <rdfs:Class rdf:ID="Native_Data_Set_Environment">
    <rdfs:label xml:lang="en">Native_Data_Set_Environment</rdfs:label>
  </rdfs:Class>
  <rdfs:Class rdf:ID="Lineage">
    <rdfs:label xml:lang="en">Lineage</rdfs:label>
  </rdfs:Class>
  <rdfs:Class rdf:ID="Algorithm_Description">
    <rdfs:label xml:lang="en">Algorithm_Description</rdfs:label>    
	<rdfs:comment>Kinds of material providing a description of the algorithm used to generate the data.</rdfs:comment>
  </rdfs:Class>
  <rdfs:Class rdf:ID="Data_Quality_Information">
    <rdfs:label xml:lang="en">Data_Quality_Information</rdfs:label>
  </rdfs:Class>
  <rdf:Alt rdf:about="#Cell_Value_Type">
    <rdfs:label xml:lang="en">Cell_Value_Type</rdfs:label>
    <rdfs:comment>Bit representation of data value in raster cell.</rdfs:comment>	
	<rdf:_1 rdf:resource="#unsigned_eight-bit_integer"/>
    <rdf:_2 rdf:resource="#signed_eight-bit_integer"/>
    <rdf:_3 rdf:resource="#big_endian_unsigned_sixteen-bit_integer"/>
    <rdf:_4 rdf:resource="#big_endian_signed_sixteen-bit_integer"/>
    <rdf:_5 rdf:resource="#little_endian_unsigned_sixteen-bit_integer"/>
    <rdf:_6 rdf:resource="#little_endian_signed_sixteen-bit_integer"/>
    <rdf:_7 rdf:resource="#big_endian_unsigned_thirty-two_bit_integer"/>
    <rdf:_8 rdf:resource="#big_endian_signed_thirty-two_bit_integer"/>
    <rdf:_9 rdf:resource="#little_endian_unsigned_thirty-two_bit_integer"/>
    <rdf:_10 rdf:resource="#little_endian_signed_thirty-two_bit_integer"/>
    <rdf:_11 rdf:resource="#big_endian_single_precision_IEEE_floating_point"/>
    <rdf:_12 rdf:resource="#big_endian_double_precision_IEEE_floating_point"/>
    <rdf:_13 rdf:resource="#little_endian_single_precision_IEEE_floating_point"/>
    <rdf:_14 rdf:resource="#little_endian_double_precision_IEEE_floating_point"/>
  </rdf:Alt>
  <rdfs:Class rdf:ID="Spatial_Data_Organization_Information">
    <rdfs:comment>The mechanism used to represent spatial information in the dataset.</rdfs:comment>
  </rdfs:Class>  
  <rdf:Alt rdf:about="#VPF_Point_and_Vector_Object_Type">
    <rdfs:label xml:lang="en">VPF_Point_and_Vector_Object_Type</rdfs:label>
    <rdfs:comment>name of point and vector spatial objects used to locate zero-, one-, and two-dimensional spatial locations in the data set.</rdfs:comment>    
	<rdf:_1 rdf:resource="#Node"/>
    <rdf:_2 rdf:resource="#Edge"/>
    <rdf:_3 rdf:resource="#Face"/>
    <rdf:_4 rdf:resource="#Text"/>
  </rdf:Alt>
  <rdfs:Class rdf:ID="VPF_Point_and_Vector_Object_Information">
    <rdfs:label xml:lang="en">VPF_Point_and_Vector_Object_Information</rdfs:label>
    <rdfs:comment>Information about VPF point and vector objects.</rdfs:comment>
  </rdfs:Class>
  <rdfs:Class rdf:ID="Point_and_Vector_Object_Information">
    <rdfs:label xml:lang="en">Point_and_Vector_Object_Information</rdfs:label>    
	<rdfs:comment>The types and numbers of vector or nongridded point spatial objects in the data set.</rdfs:comment>
  </rdfs:Class>  
  <rdf:Alt rdf:about="#Direct_Spatial_Reference_Method">
    <rdfs:label xml:lang="en">Direct_Spatial_Reference_Method</rdfs:label>    
	<rdfs:comment>The system of objects used to represent space in the data set.</rdfs:comment>
    <rdf:_1 rdf:resource="#Point"/>
    <rdf:_2 rdf:resource="#Vector"/>
    <rdf:_3 rdf:resource="#Raster"/>
  </rdf:Alt>
  <rdf:Alt rdf:about="#Raster_Object_Type">
    <rdfs:label xml:lang="en">Raster_Object_Type</rdfs:label>    
	<rdf:_1 rdf:resource="#Point"/>
    <rdf:_2 rdf:resource="#Pixel"/>
    <rdf:_3 rdf:resource="#Grid_Cell"/>
    <rdf:_4 rdf:resource="#Voxel"/>
    <rdf:_5 rdf:resource="#Swath"/>
  </rdf:Alt>
  <rdfs:Class rdf:ID="Raster_Object_Information">
    <rdfs:label xml:lang="en">Raster_Object_Information</rdfs:label>
  </rdfs:Class>
  <rdfs:Class rdf:ID="Dimension_Description">
    <rdfs:label xml:lang="en">Dimension_Description</rdfs:label>
    <rdfs:comment>Specification for the independent axes in the coordinate system in which spatial data are located.</rdfs:comment>
  </rdfs:Class>
  <rdfs:Class rdf:ID="Dimension_Properties">
    <rdfs:label xml:lang="en">Dimension_Properties</rdfs:label>
    <rdfs:comment>Description of individual axis in spatial data matrix.</rdfs:comment>
  </rdfs:Class>
  <rdf:Alt rdf:about="#Name_of_Dimension">
    <rdfs:label xml:lang="en">Name_of_Dimension</rdfs:label>
    <rdfs:comment>Designation assigned to an axis.</rdfs:comment>    
	<rdf:_1 rdf:resource="#row"/>
    <rdf:_2 rdf:resource="#column"/>
    <rdf:_3 rdf:resource="#vertical"/>
    <rdf:_4 rdf:resource="#band"/>
  </rdf:Alt>
  <rdfs:Class rdf:ID="VPF_Terms_Description">
    <rdfs:label xml:lang="en">VPF_Terms_Description</rdfs:label>    
	<rdfs:comment>Point and vector object information using the terminology and concepts from Department of Defense, 1992.</rdfs:comment>
  </rdfs:Class>
  <rdfs:Class rdf:ID="Polarization">
    <rdfs:label xml:lang="en">Polarization</rdfs:label>    
	<rdfs:comment>Polarization direction.</rdfs:comment>
  </rdfs:Class>
  <rdfs:Class rdf:ID="Location_Information">
    <rdfs:label xml:lang="en">Location_Information</rdfs:label>
    <rdfs:comment>Information about the location of  a set of one or more points</rdfs:comment>
  </rdfs:Class>
  <rdfs:Class rdf:ID="EX_GeographicBoundingBox">
    <rdfs:label xml:lang="en">EX_GeographicBoundingBox</rdfs:label>
  </rdfs:Class>
  <rdfs:Class rdf:ID="Sample_Description_Units">
    <rdfs:comment>Units in which pixel properties are provided</rdfs:comment>
  </rdfs:Class>
  <rdfs:Class rdf:ID="Sample_Properties">
    <rdfs:label xml:lang="en">Sample_Properties</rdfs:label>
    <rdfs:comment>Description of sensor pixel properties</rdfs:comment>
  </rdfs:Class>  
  <rdf:Bag rdf:ID="Spectral_Information">
    <rdfs:comment>Wavelength-dependent properties of optical systems.</rdfs:comment>
	<rdf:_1 rdf:resource="#Panchromatic_Band"/>
    <rdf:_2 rdf:resource="#Multispectral_Band"/>
  </rdf:Bag>
  <rdfs:Class rdf:ID="Frame_Hardware">
    <rdfs:label xml:lang="en">Frame_Hardware</rdfs:label>
  </rdfs:Class>
  <rdf:Alt rdf:about="#Scan_Angle_Units">
    <rdfs:label xml:lang="en">Scan_Angle_Units</rdfs:label>
    <rdfs:comment>Units in which angles are measured in scan description.</rdfs:comment>
    <rdf:_1 rdf:resource="#Degrees"/>
    <rdf:_2 rdf:resource="#Radians"/>
    <rdf:_3 rdf:resource="#Arcminutes"/>
    <rdf:_4 rdf:resource="#Arcseconds"/>    
  </rdf:Alt>
  <rdfs:Class rdf:ID="Instrument_Type">
    <rdfs:label>Instrument_Type</rdfs:label>
    <rdfs:comment>Class of data measuring instrument</rdfs:comment>
  </rdfs:Class>
  <rdfs:Class rdf:ID="Polarization_Characteristics">
    <rdfs:comment>Degree of polarization of band.</rdfs:comment>
    <rdfs:label xml:lang="en">Polarization_Characteristics</rdfs:label>
  </rdfs:Class>
  <rdfs:Class rdf:ID="Frame_Geometric_Properties">
    <rdfs:label xml:lang="en">Frame_Geometric_Properties</rdfs:label>
    <rdfs:comment>Geometric characteristics of instrument used to derive single frame images.</rdfs:comment>
  </rdfs:Class>
  <rdfs:Class rdf:ID="Cross_Track_Zero">
    <rdfs:label xml:lang="en">Cross_Track_Zero</rdfs:label>
    <rdfs:comment>Description of data sampling in direction approximately perpendicular to track in horizontal direction</rdfs:comment>
  </rdfs:Class>
  <rdfs:Class rdf:ID="Frame_Spectral_Properties">
    <rdfs:label xml:lang="en">Frame_Spectral_Properties</rdfs:label>    
	<rdfs:comment>Wavelength dependent characteristics of system</rdfs:comment>
  </rdfs:Class>
  <rdfs:Class rdf:ID="Polynomial_Function"/>
  <rdfs:Class rdf:ID="Scan_Elevation_Properties">
    <rdfs:label xml:lang="en">Scan_Elevation_Properties</rdfs:label>    
	<rdfs:comment>Description of data sampling in direction approximately perpendicular to track and cross-track sweep direction.</rdfs:comment>
  </rdfs:Class>
  <rdfs:Class rdf:ID="Instrument_Description">
    <rdfs:label xml:lang="en">Instrument_Description</rdfs:label>    
	<rdfs:comment>Characteristics and behavior of instrument.</rdfs:comment>
  </rdfs:Class>
  <rdfs:Class rdf:ID="Sensor_System">
    <rdfs:label xml:lang="en">Sensor_System</rdfs:label>    
	<rdfs:comment>Image coordinate system defined by the pixels of the scanner.</rdfs:comment>
  </rdfs:Class>
  <rdf:Alt rdf:about="#Wavelength_Units">
    <rdfs:label xml:lang="en">Wavelength_Units</rdfs:label>
    <rdfs:comment>Units in which band wavelengths are expressed.</rdfs:comment>    
	<rdf:_1 rdf:resource="#m"/>
    <rdf:_2 rdf:resource="#cm"/>
    <rdf:_3 rdf:resource="#mm"/>
    <rdf:_4 rdf:resource="#um"/>
    <rdf:_5 rdf:resource="#nm"/>
  </rdf:Alt>
  <rdf:Alt rdf:about="#Profile_Direction">
    <rdfs:label xml:lang="en">Profile_Direction</rdfs:label>
    <rdfs:comment>Direction of sequence of heights at which profile measurements are made.</rdfs:comment>    
	<rdf:_1 rdf:resource="#Upward"/>
    <rdf:_2 rdf:resource="#Downward"/>
  </rdf:Alt>
  <rdf:Alt rdf:about="#Cross_Tack_Axis">
    <rdfs:label xml:lang="en">Cross_Track_Axis</rdfs:label>    
	<rdfs:comment>Axis about which cross-track angles are measured.</rdfs:comment>
    <rdf:_1 rdf:resource="#X"/>
    <rdf:_2 rdf:resource="#Y"/>
    <rdf:_3 rdf:resource="#Z"/>
  </rdf:Alt>
  <rdfs:Class rdf:ID="Sensor_Orientation">
    <rdfs:label xml:lang="en">Sensor_Orientation</rdfs:label>    
	<rdfs:comment>Position and direction of instrument components on platform.</rdfs:comment>
  </rdfs:Class>
  <rdf:Alt rdf:about="#Filter_on_Camera_Indicator">
    <rdfs:label xml:lang="en">Filter_on_Camera_Indicator</rdfs:label>    
    <rdfs:comment>Indicator as to whether or not there is a filter in front of the camera.</rdfs:comment>	
	<rdf:_1 rdf:resource="#Yes"/>
    <rdf:_2 rdf:resource="#No"/>
  </rdf:Alt>
  <rdf:Alt rdf:about="#Scan_Distance_Units">
    <rdfs:label xml:lang="en">Scan_Distance_Units</rdfs:label>
    <rdfs:comment>Units in which distance is measured in scan description.</rdfs:comment>
    <rdf:_1 rdf:resource="#Meters"/>
    <rdf:_2 rdf:resource="#Kilometers"/>    
  </rdf:Alt>
  <rdfs:Class rdf:ID="Z_Axis_Definition">
    <rdfs:label xml:lang="en">Z_Axis_Definition</rdfs:label>    
	<rdfs:comment>Direction of instrument z_axis.</rdfs:comment>
  </rdfs:Class>
  <rdfs:Class rdf:ID="Frame_Radiometric_Properties">
    <rdfs:label xml:lang="en">Frame_Radiometric_Properties</rdfs:label>
    <rdfs:comment>Information on the relation between radiation received and measured by a detector system.</rdfs:comment>
  </rdfs:Class>
  <rdf:Alt rdf:about="#Camera_Type">
    <rdfs:label xml:lang="en">Camera_Type</rdfs:label>
	<rdfs:comment>Model of camera as defined by manufacturer.</rdfs:comment>
    <rdf:_1 rdf:resource="#RMK_60_25"/>
    <rdf:_2 rdf:resource="#RMK_30_23"/>
    <rdf:_3 rdf:resource="#RMK_15_23"/>
    <rdf:_4 rdf:resource="#RMK_11.5_18"/>
    <rdf:_5 rdf:resource="#RMK_8.5_23"/>
    <rdf:_6 rdf:resource="#RMK_TOP_15"/>
    <rdf:_7 rdf:resource="#RMK_TOP_30"/>
    <rdf:_8 rdf:resource="#MRB_30_2323"/>
    <rdf:_9 rdf:resource="#MRB_21"/>
    <rdf:_10 rdf:resource="#MRB_15_2323"/>
    <rdf:_11 rdf:resource="#MRB_9_2323"/>
    <rdf:_12 rdf:resource="#LMK"/>
    <rdf:_13 rdf:resource="#LMK1000"/>
    <rdf:_14 rdf:resource="#LMK1009"/>
    <rdf:_15 rdf:resource="#LMK1015"/>
    <rdf:_16 rdf:resource="#LMK1021"/>
    <rdf:_17 rdf:resource="#LMK1030"/>
    <rdf:_18 rdf:resource="#LMK2000"/>
    <rdf:_19 rdf:resource="#LMK2009"/>
    <rdf:_20 rdf:resource="#LMK2015"/>
    <rdf:_21 rdf:resource="#LMK2021"/>
    <rdf:_22 rdf:resource="#LMK2030"/>
    <rdf:_23 rdf:resource="#RC_8"/>
    <rdf:_24 rdf:resource="#RC_9"/>
    <rdf:_25 rdf:resource="#RC_10"/>
    <rdf:_26 rdf:resource="#RC_10A"/>
    <rdf:_27 rdf:resource="#RC_20"/>
    <rdf:_28 rdf:resource="#RC_30"/>
  </rdf:Alt>
  <rdfs:Class rdf:ID="Frame_Optics">
    <rdfs:comment>Physical description of the photographic system.</rdfs:comment>
  </rdfs:Class>
  <rdfs:Class rdf:ID="Angle_Dependent_Distortion">
    <rdfs:comment>Lens distortion values provided as a function of the angle from the optical axis.</rdfs:comment>
  </rdfs:Class>
  <rdf:Alt rdf:about="#Spatial_Resolution_Units">
    <rdfs:label xml:lang="en">Spatial_Resolution_Units</rdfs:label>
    <rdfs:comment>Units in which spatial resolution is expressed.</rdfs:comment>    
	<rdf:_1 rdf:resource="#Meters"/>
    <rdf:_2 rdf:resource="#Kilometers"/>
    <rdf:_3 rdf:resource="#Degrees"/>
  </rdf:Alt>
  <rdf:Alt rdf:about="#Stabilized_Mount">
    <rdfs:label xml:lang="en">Stabilized_Mount</rdfs:label>
    <rdfs:comment>Type of stabilized mount used during the photo light.</rdfs:comment>    
	<rdf:_1 rdf:resource="#T_AS"/>
    <rdf:_2 rdf:resource="#CCNS4"/>
  </rdf:Alt>
  <rdf:Alt rdf:about="#Cross_Track_Direction">
    <rdfs:label xml:lang="en">Cross_Track_Direction</rdfs:label>
    <rdfs:comment>Direction on Cross_Track_Axis relative to which cross-track angles are measured.</rdfs:comment>    
	<rdf:_1 rdf:resource="#Positive"/>
    <rdf:_2 rdf:resource="#Negative"/>
  </rdf:Alt>
  <rdf:Alt rdf:about="#Scan_Time_Units">
    <rdfs:label xml:lang="en">Scan_Time_Units</rdfs:label>    
	<rdfs:comment>Units in which time is measured in scan description</rdfs:comment>
    <rdf:_1 rdf:resource="#Seconds"/>
    <rdf:_2 rdf:resource="#Minutes"/>
    <rdf:_3 rdf:resource="#Microseconds"/>    
  </rdf:Alt>
  <rdf:Alt rdf:about="#Forward_Motion_Compensation">
    <rdfs:label xml:lang="en">Forward_Motion_Compensation</rdfs:label>
    <rdfs:comment>Whether or not image is moved in flying direction during exposure in order to compensate image motion for ground speed.</rdfs:comment>    
	<rdf:_1 rdf:resource="#Yes"/>
    <rdf:_2 rdf:resource="#No"/>
  </rdf:Alt>
  <rdf:Alt rdf:about="#Elevation_Axis">
    <rdfs:label xml:lang="en">Elevation_Axis</rdfs:label>
    <rdfs:comment>Axis about which elevatin angles are measured.</rdfs:comment>
    <rdf:_1 rdf:resource="#X"/>
    <rdf:_2 rdf:resource="#Y"/>
    <rdf:_3 rdf:resource="#Z"/>
  </rdf:Alt>
  <rdfs:Class rdf:ID="Last_Calibration">
    <rdfs:label xml:lang="en">Last_Calibration</rdfs:label>
    <rdfs:comment>Description of most recent camera calibration.</rdfs:comment>
  </rdfs:Class>
  <rdfs:Class rdf:ID="Band_Boundary_Definition">
    <rdfs:label xml:lang="en">Band_Boundary_Definition</rdfs:label>
    <rdfs:comment>Designation of criterion for defining maximum and minimum wavelengths for spectral band.</rdfs:comment>
  </rdfs:Class>
  <rdfs:Class rdf:ID="Sensor_Element_Location">
    <rdfs:label xml:lang="en">Sensor_Element_Location</rdfs:label>    
	<rdfs:comment>Physical position of individual scanner pixels, in the image coordinate system.</rdfs:comment>
  </rdfs:Class>
  <rdfs:Class rdf:ID="Lens">
    <rdfs:label xml:lang="en">Lens</rdfs:label>
  </rdfs:Class>
  <rdfs:Class rdf:ID="Scan_Geometric_Properties">
    <rdfs:label xml:lang="en">Scan_Geometric_Properties</rdfs:label>
    <rdfs:comment>Spatial and temporal description of scan</rdfs:comment>
  </rdfs:Class>
  <rdfs:Class rdf:ID="Cross_Track_Sweep">
    <rdfs:comment>Description of angular properties of cross-track sweep.</rdfs:comment>
  </rdfs:Class>
  <rdfs:Class rdf:ID="Distortion_Type_Radial_Asymmetrical">
    <rdfs:label xml:lang="en">Distortion_Type_Radial_Asymmetrical</rdfs:label>
  </rdfs:Class>
  <rdfs:Class rdf:ID="Data_Scaling_Information">
    <rdfs:label xml:lang="en">Data_Scaling_Informaiton</rdfs:label>
  </rdfs:Class>
  <rdf:Alt rdf:about="#Lens_Type">
    <rdfs:label xml:lang="en">Lens_Type</rdfs:label>
    <rdfs:comment>Manufacturer's name specifying design of lens.</rdfs:comment>    
	<rdf:_1 rdf:resource="#Topogon"/>
    <rdf:_2 rdf:resource="#Telikon"/>
    <rdf:_3 rdf:resource="#Topar"/>
    <rdf:_4 rdf:resource="#Pleogon"/>
    <rdf:_5 rdf:resource="#S-Pleogon"/>
    <rdf:_6 rdf:resource="#Aviogon"/>
    <rdf:_7 rdf:resource="#Wide_Angle_15AG"/>
    <rdf:_8 rdf:resource="#Orbigon"/>
    <rdf:_9 rdf:resource="#Normal_Aviogon"/>
    <rdf:_10 rdf:resource="#Semi-wide-angle_21_NAG"/>
    <rdf:_11 rdf:resource="#Semi-wide-angle_21_NAGII"/>
    <rdf:_12 rdf:resource="#Semi-wide-angle_21-4_NAGA"/>
    <rdf:_13 rdf:resource="#Semi-wide-angle_NAGA-F"/>
    <rdf:_14 rdf:resource="#Super_Aviogon"/>
    <rdf:_15 rdf:resource="#Super-wide-angle_8.8_SAG"/>
    <rdf:_16 rdf:resource="#Super-wide-angle_8.8_SAGII"/>
    <rdf:_17 rdf:resource="#Super-wide-angle_8.8_4_SAG-A"/>
    <rdf:_18 rdf:resource="#Super-wide-angle_8.8_4_SAGA-F"/>
    <rdf:_19 rdf:resource="#Aviotar_30At"/>
    <rdf:_20 rdf:resource="#Aviotar_30AtI"/>
    <rdf:_21 rdf:resource="#Aviotar_30_4_NAT"/>
    <rdf:_22 rdf:resource="#Aviotar_30_4_NAT-A"/>
    <rdf:_23 rdf:resource="#Aviotar_30_4_NAT-F"/>
    <rdf:_24 rdf:resource="#Aviotar_30_4_NAT-S"/>
    <rdf:_25 rdf:resource="#Universal_Aviogon_15_UAG"/>
    <rdf:_26 rdf:resource="#Universal_Aviogon_15_UAGI"/>
    <rdf:_27 rdf:resource="#Universal_Aviogon_15_UAGII"/>
    <rdf:_28 rdf:resource="#Universal_Aviogon_15_4_UAG-A"/>
    <rdf:_29 rdf:resource="#Universal_Aviogon_15_4_UAGA-F"/>
    <rdf:_30 rdf:resource="#Universal_Aviogon_15_4_UAG"/>
    <rdf:_31 rdf:resource="#Universal_Aviogon_15_4_UAG-S"/>
    <rdf:_32 rdf:resource="#Lamegor_PI_5.6_300A.B"/>
    <rdf:_33 rdf:resource="#Lamegoron_PI_5.6_210A"/>
    <rdf:_34 rdf:resource="#Lamegon_PI_4_150ABCD"/>
    <rdf:_35 rdf:resource="#Superlamegon_PI_5.6_90ABC"/>
    <rdf:_36 rdf:resource="#Metrogon"/>
    <rdf:_37 rdf:resource="#Geocon"/>
  </rdf:Alt>
  <rdf:Alt rdf:about="#X_Axis_Definition">
    <rdfs:comment>Direction of instrument x-axis.</rdfs:comment>    
	<rdf:_1 rdf:resource="#Up"/>
    <rdf:_2 rdf:resource="#Down"/>
    <rdf:_3 rdf:resource="#Forward"/>
    <rdf:_4 rdf:resource="#Backward"/>
    <rdf:_5 rdf:resource="#Left"/>
    <rdf:_6 rdf:resource="#Right"/>
    <rdf:_7 rdf:resource="#North"/>
    <rdf:_8 rdf:resource="#South"/>
    <rdf:_9 rdf:resource="#East"/>
    <rdf:_10 rdf:resource="#West"/>
  </rdf:Alt>
  <rdf:Bag rdf:about="#Wavelength_Band_Properties">
    <rdfs:label xml:lang="en">Wavelength_Band_Properties</rdfs:label>
    <rdfs:comment>Design specifications for properties of an individual wavelength range.</rdfs:comment>
	<rdf:_1 rdf:resource="#Panchromatic"/>
    <rdf:_2 rdf:resource="#Coastal"/>
    <rdf:_3 rdf:resource="#Blue"/>
    <rdf:_4 rdf:resource="#Green"/>
    <rdf:_5 rdf:resource="#Yellow"/>
    <rdf:_6 rdf:resource="#Red_Edge"/>
    <rdf:_7 rdf:resource="#Red"/>
    <rdf:_8 rdf:resource="#NearIR1"/>
    <rdf:_9 rdf:resource="#NearIR2"/>
  </rdf:Bag>
  <rdf:Alt rdf:about="#Operational_Mode">
    <rdfs:label xml:lang="en">Operational_Mode</rdfs:label>
    <rdfs:comment>The way in which the instrument is functioning</rdfs:comment>    
	<rdf:_1 rdf:resource="#Launch"/>
    <rdf:_2 rdf:resource="#Survival"/>
    <rdf:_3 rdf:resource="#Initialization"/>
    <rdf:_4 rdf:resource="#Safe"/>
    <rdf:_5 rdf:resource="#Diagnostic"/>
    <rdf:_6 rdf:resource="#Standby"/>
    <rdf:_7 rdf:resource="#Crosstrack"/>
    <rdf:_8 rdf:resource="#Biaxial"/>
    <rdf:_9 rdf:resource="#SolarCalibration"/>
  </rdf:Alt>
  <rdfs:Class rdf:ID="Quality_of_Principal_Point_of_Autocollimation">
    <rdfs:label xml:lang="en">Quality_of_Principal_Point_of_Autocollimation</rdfs:label>
    <rdfs:comment>Uncertainty in the location of the principal point of autocollimation.</rdfs:comment>
  </rdfs:Class>
  <rdfs:Class rdf:ID="Distortion_Type_Affine">
    <rdfs:comment>Errors of the image coordinate system described with an affine</rdfs:comment>
  </rdfs:Class>
  <rdfs:Class rdf:ID="Frame_Camera">
    <rdfs:label xml:lang="en">Frame_Camera</rdfs:label>
  </rdfs:Class>
  <rdfs:Class rdf:ID="Instantaneous_Field_of_View">
    <rdfs:label xml:lang="en">Instantaneous_Field_of_View</rdfs:label>
    <rdfs:comment>Ground or target area viewed by a sensor at a given time.</rdfs:comment>
  </rdfs:Class>
  <rdfs:Class rdf:ID="Distortion">
    <rdfs:label xml:lang="en">Distortion</rdfs:label>
  </rdfs:Class>
  <rdfs:Class rdf:ID="Spectral_Informaiton">
    <rdfs:label xml:lang="en">Spectral_Information</rdfs:label>
  </rdfs:Class>
  <rdfs:Class rdf:ID="Photographic_Resolving_Power">
    <rdfs:label xml:lang="en">Photographic_Resolving_Powering</rdfs:label>
    <rdfs:comment>Resolving power of the camera at different field angles.</rdfs:comment>
  </rdfs:Class>
  <rdf:Alt rdf:about="#IFOV_y_Definition">
    <rdfs:label xml:lang="en">IFOV_y_Definition</rdfs:label>
    <rdfs:comment>Definition of y direction in instantaneous field of view.</rdfs:comment>    
	<rdf:_1 rdf:resource="#Along_Track"/>
    <rdf:_2 rdf:resource="#Cross_Scan"/>
  </rdf:Alt>
  <rdfs:Class rdf:ID="Resolution_Value_Set">
    <rdfs:label xml:lang="en">Resolution_Value_Set</rdfs:label>
    <rdfs:comment>Resolving power of the camera at different field angles.</rdfs:comment>
  </rdfs:Class>
  <rdfs:Class rdf:ID="Scan_Timing">
    <rdfs:label xml:lang="en">Scan_Timing</rdfs:label>
    <rdfs:comment>Schedule for scans</rdfs:comment>
  </rdfs:Class>
  <rdfs:Class rdf:ID="Distortion_Type_Radial_Symmetrical">
    <rdfs:label xml:lang="en">Distortion_Type_Radial_Symmetrical</rdfs:label>    
	<rdfs:comment>The shift of an image point towards the center or border of the image.</rdfs:comment>
  </rdfs:Class>
  <rdf:Alt rdf:about="#Y_Axis_Definition">
    <rdfs:label xml:lang="en">Y_Axis_Definition</rdfs:label>    
	<rdfs:comment>Direction of instrument y-axis</rdfs:comment>
    <rdf:_1 rdf:resource="#Up"/>
    <rdf:_2 rdf:resource="#Down"/>
    <rdf:_3 rdf:resource="#Forward"/>
    <rdf:_4 rdf:resource="#Backward"/>
    <rdf:_5 rdf:resource="#Left"/>
    <rdf:_6 rdf:resource="#Right"/>
    <rdf:_7 rdf:resource="#North"/>
    <rdf:_8 rdf:resource="#South"/>
    <rdf:_9 rdf:resource="#East"/>
    <rdf:_10 rdf:resource="#West"/>
  </rdf:Alt>
  <rdf:Alt rdf:about="#IFOV_Units">
    <rdfs:comment>Units in which value of instantaneous field of view is expressed.</rdfs:comment>
    <rdf:_1 rdf:resource="#Meters"/>
    <rdf:_2 rdf:resource="#Degrees"/>
    <rdf:_3 rdf:resource="#Milliradians"/>
  </rdf:Alt>
  <rdfs:Class rdf:ID="Quality_of_Principal_Point_of_Symmetry">
    <rdfs:label xml:lang="en">Quality_of_Principal_Point_of_Symmetry</rdfs:label>    
	<rdfs:comment>Uncertainty in the location of the principal point of symmetry</rdfs:comment>
  </rdfs:Class>
  <rdf:Alt rdf:about="#Availability_of_Element_Locations">
    <rdfs:comment>Whether or not a reference providing sensor element location exists.</rdfs:comment>
    <rdf:_1 rdf:resource="#Available"/>
    <rdf:_2 rdf:resource="#Not_Available"/>
  </rdf:Alt>
  <rdfs:Class rdf:ID="Nominal_Spatial_Resolution">
    <rdfs:label xml:lang="en">Nominal_Spatial_Resolution</rdfs:label>    
	<rdfs:comment>Smallest distance between which separate points can be distinguished, as specified in instrument design.</rdfs:comment>
  </rdfs:Class>
  <rdfs:Class rdf:ID="Number_of_Bands"/>
  <rdfs:Class rdf:ID="Scan_Cross_Track_Properties">
    <rdfs:label xml:lang="en">Scan_Cross_Track_Properties</rdfs:label>    
	<rdfs:comment>Description of data sampling in direction approximately perpendicular to track in horizontal direction.</rdfs:comment>
  </rdfs:Class>
  <rdf:Alt rdf:about="#Filter_Type">
    <rdfs:label xml:lang="en">Filter_Type</rdfs:label>
    <rdfs:comment>Manufacturers name for and /or description of filter used.</rdfs:comment>    
	<rdf:_1 rdf:resource="#Infrared"/>
    <rdf:_2 rdf:resource="#CTO_1"/>
    <rdf:_3 rdf:resource="#L453"/>
    <rdf:_4 rdf:resource="#L477"/>
    <rdf:_5 rdf:resource="#L510"/>
    <rdf:_6 rdf:resource="#L599"/>
    <rdf:_7 rdf:resource="#L731"/>
    <rdf:_8 rdf:resource="#HF-3_2B"/>
    <rdf:_9 rdf:resource="#No._3_Aero_1"/>
    <rdf:_10 rdf:resource="#No._8_K2"/>
    <rdf:_11 rdf:resource="#No._12_Minus_Blue"/>
    <rdf:_12 rdf:resource="#No._15_G"/>
    <rdf:_13 rdf:resource="#No._25_A"/>
    <rdf:_14 rdf:resource="#No._89B_IR"/>
    <rdf:_15 rdf:resource="#Sandwich_Color"/>
    <rdf:_16 rdf:resource="#Haze_Filter"/>
    <rdf:_17 rdf:resource="#Sandwich_False_Color"/>
    <rdf:_18 rdf:resource="#Dark_Yellow"/>
    <rdf:_19 rdf:resource="#Light_Red"/>
    <rdf:_20 rdf:resource="#A2"/>
    <rdf:_21 rdf:resource="#B"/>
    <rdf:_22 rdf:resource="#D"/>
    <rdf:_23 rdf:resource="#F"/>
    <rdf:_24 rdf:resource="#H"/>
    <rdf:_25 rdf:resource="#I"/>
    <rdf:_26 rdf:resource="#K"/>
  </rdf:Alt>
  <rdfs:Class rdf:ID="Distance_Dependent_Distortion">
    <rdfs:label xml:lang="en">Distance_Dependent_Distortion</rdfs:label>    
	<rdfs:comment>Lens distortion values provided as a function of linear distance to the principal point of best symmetry.</rdfs:comment>
  </rdfs:Class>
  <rdf:Alt rdf:about="#IFOV_x_Definition">
    <rdfs:comment>Definition of x direction in instantaneous field of view.</rdfs:comment>
    <rdf:_1 rdf:resource="#Cross_Track"/>
    <rdf:_2 rdf:resource="#Along_Scan"/>
    <rdf:_3 rdf:resource="#Frame"/>
  </rdf:Alt>
  <rdfs:Class rdf:ID="Elevation_Zero">
    <rdfs:label xml:lang="en">Elevation_Zero</rdfs:label>
    <rdfs:comment>Direction relative to which elevation angles are measured.</rdfs:comment>
  </rdfs:Class>
  <rdfs:Class rdf:ID="Pixel_Description">
    <rdfs:label xml:lang="en">Pixel_Description</rdfs:label>
    <rdfs:comment>Description of angular dimension and location of scanner picture cell.</rdfs:comment>
  </rdfs:Class>
  <rdfs:Class rdf:ID="Wavelength_Region">
    <rdfs:comment>Wavelength of maximum sensitivity within the band, in units specified by Wavelength_Units.</rdfs:comment>
  </rdfs:Class>
  <rdfs:Class rdf:ID="Image_Size">
    <rdfs:label xml:lang="en">Image_Size</rdfs:label>    
	<rdfs:comment>Metric length and width of the image</rdfs:comment>
  </rdfs:Class>
  <rdf:Alt rdf:about="#Sample_Angle_Units">
    <rdfs:label xml:lang="en">Sample_Angle_Units</rdfs:label>
    <rdfs:comment>Units in which angles are measured in pixel description.</rdfs:comment>
    <rdf:_1 rdf:resource="#Degrees"/>
    <rdf:_2 rdf:resource="#Radians"/>
    <rdf:_3 rdf:resource="#Arcminutes"/>
    <rdf:_4 rdf:resource="#Arcseconds"/>
  </rdf:Alt>
  <rdf:Alt rdf:about="#Elevation_Direction">
    <rdfs:label xml:lang="en">Elevation_Direction</rdfs:label>
    <rdfs:comment>Direction on Elevation_Axis relavive to which elevation angles are measured.</rdfs:comment>    
	<rdf:_1 rdf:resource="#Positive"/>
    <rdf:_2 rdf:resource="#Negative"/>
  </rdf:Alt>
  <rdfs:Class rdf:ID="Profile_Properties">
    <rdfs:label xml:lang="en">Profile_Properties</rdfs:label>    
	<rdfs:comment>Description of data sampling in vertical direction.</rdfs:comment>
  </rdfs:Class>
  <rdfs:Class rdf:ID="Profile_Sounding">
    <rdfs:label xml:lang="en">Profile_Sounding</rdfs:label>    
	<rdfs:comment>Description of process of profile sampling</rdfs:comment>
  </rdfs:Class>
  <rdfs:Class rdf:ID="Scan">
    <rdfs:label xml:lang="en">Scan</rdfs:label>    
	<rdfs:comment>Properties of sensor whose detector view moves over the ground in a direction roughly perpendicular to the track of a moving point</rdfs:comment>
  </rdfs:Class>
  <rdfs:Class rdf:ID="Filter_on_Camera">
    <rdfs:label xml:lang="en">Filter_on_Camera</rdfs:label>
    <rdfs:comment>Device placed in front of camera lens limiting the range of wavelengths that can pass through</rdfs:comment>
  </rdfs:Class>
  <rdfs:Class rdf:ID="Frame_Operation">
    <rdfs:comment>Information describing the configuration or motion of the camear mounting.</rdfs:comment>
  </rdfs:Class>
  <rdf:Alt rdf:about="#Collection_Type">
    <rdfs:label xml:lang="en">Collection_Type</rdfs:label>    
	<rdfs:comment>The way in which the instrument gathers data from the scene obesrved.</rdfs:comment>
    <rdf:_1 rdf:resource="#Frame"/>
    <rdf:_2 rdf:resource="#Pushbroom"/>
    <rdf:_3 rdf:resource="#Whiskbroom"/>
    <rdf:_4 rdf:resource="#Panoramic"/>
    <rdf:_5 rdf:resource="#Radar"/>
    <rdf:_6 rdf:resource="#Laser"/>
  </rdf:Alt>
  <rdfs:Class rdf:ID="Altitude_Distance_Units">
    <rdfs:label xml:lang="en">Altitude_Distance_Units</rdfs:label>
  </rdfs:Class>
  <rdfs:Class rdf:ID="Developing_Institution">
    <rdfs:comment>Insititution where the film was developed (contact information type).</rdfs:comment>
  </rdfs:Class>
  <rdfs:Class rdf:ID="Instrument_Information">
    <rdfs:label xml:lang="en">Instrument_Information</rdfs:label>
  </rdfs:Class>
  <rdfs:Class rdf:ID="Axes">
    <rdfs:label xml:lang="en">Axes</rdfs:label>
  </rdfs:Class>
  <rdfs:Class rdf:ID="Elevation_Sweep">
    <rdfs:label xml:lang="en">Elevation_Sweep</rdfs:label>
    <rdfs:comment>Description of angular properties of elevation sweep.</rdfs:comment>
  </rdfs:Class>
  <rdfs:Class rdf:ID="Raster_Object_Type">
    <rdfs:label xml:lang="en">Raster_Object_Type</rdfs:label>
  </rdfs:Class>
  <rdfs:Class rdf:ID="Coordinate_Point">
    <rdfs:label xml:lang="en">Coordinate_Point</rdfs:label>    
	<rdfs:comment>Location of a coordinate point described by the referencing element.</rdfs:comment>
  </rdfs:Class>
  <rdfs:Class rdf:ID="Coordinate_System">
    <rdfs:label xml:lang="en">Coordiante_System</rdfs:label>
    <rdfs:comment>Definition of axes of coordinate system in which location of positions is provided.</rdfs:comment>
  </rdfs:Class>
  <rdf:Alt rdf:about="#Coordinate_Z_Units">
    <rdfs:label xml:lang="en">Coordinate_Z_Units</rdfs:label>    
	<rdfs:comment>Physical dimension corresponding to value of unit in z coodiante directions as defined in Coorinate_System or referencing element, where the coordinates correspond to physical dimensions.</rdfs:comment>
    <rdf:_1 rdf:resource="#Meters"/>
    <rdf:_2 rdf:resource="#Feet"/>
    <rdf:_3 rdf:resource="#Millibars"/>
  </rdf:Alt>
  <rdf:Alt rdf:about="#Coordinate_XY_Unit">
    <rdfs:comment>Physical dimension corresponding to value of unit in x and y coodiante directions as defined in Coorinate_System or referencing element, where the coordinates correspond to physical dimensions.</rdfs:comment>
    <rdf:_1 rdf:resource="#Micrometers"/>
    <rdf:_2 rdf:resource="#Millimeters"/>
    <rdf:_3 rdf:resource="#Meters"/>
    <rdf:_4 rdf:resource="#Kilometers"/>
  </rdf:Alt>
  <rdf:Property rdf:ID="idntinfo">
    <rdfs:label xml:lang="en">Identification_Information</rdfs:label>    
    <rdfs:domain rdf:resource="#Metadata"/>	
	<rdfs:range rdf:resource="#Identification_Information"/>
  </rdf:Property>
  <rdf:Property rdf:ID="ovlptype">
    <rdfs:label xml:lang="en">Type_of_Overlap</rdfs:label>    
    <rdfs:domain rdf:resource="#Multiple_Image_Alignment"/>	
	<rdfs:range rdf:resource="#Type_of_Overlap"/>
  </rdf:Property>
  <rdf:Property rdf:ID="prolevau">
    <rdfs:label xml:lang="en">Processing_Level_Authority</rdfs:label>    
	<rdfs:comment>Reference for the definition of the product level designations used.</rdfs:comment>
    <rdfs:domain rdf:resource="#Processing_Level"/>
    <rdfs:range rdf:resource="#Citation_Information"/>
  </rdf:Property>
  <rdf:Property rdf:ID="bandidnt">
    <rdfs:label xml:lang="en">Band_Identification</rdfs:label> 
    <rdfs:domain rdf:resource="#Identification_Information"/>
	<rdfs:range rdf:resource="#Band_Identification"/>
  </rdf:Property>
  <rdf:Property rdf:ID="frareaun">
    <rdfs:label xml:lang="en">Frame_Area_Unit</rdfs:label>    
	<rdfs:domain rdf:resource="#Frame_Area"/>
    <rdfs:range rdf:resource="#Frame_Area_Units"/>
  </rdf:Property>
  <rdf:Property rdf:ID="datdicrf">
    <rdfs:label xml:lang="en">Data_Dictionary_Reference</rdfs:label>    
    <rdfs:comment>Reference to a list of terms and their definitions, used in describing the dataset.</rdfs:comment>
	<rdfs:domain rdf:resource="#Documentation"/>	
	<rdfs:range rdf:resource="#Citation_Information"/>
  </rdf:Property>
  <rdf:Property rdf:ID="proclevl">
    <rdfs:label xml:lang="en">Processing_Level</rdfs:label>    
	<rdfs:domain rdf:resource="#Identification_Information"/>
    <rdfs:range rdf:resource="#Processing_Level"/>
  </rdf:Property>
  <rdf:Property rdf:ID="inbident">
    <rdfs:label xml:lang="en">Individual_Band_Identification</rdfs:label>    
	<rdfs:domain rdf:resource="#Band_Identification"/>
    <rdfs:range rdf:resource="#Individual_Band_Identification"/>
  </rdf:Property>
  <rdf:Property rdf:ID="wwrefpat">
    <rdfs:label xml:lang="en">Path</rdfs:label>
    <rdfs:comment>Sequential number, increasing east to west, assigned to orbital track.</rdfs:comment>   
	<rdfs:domain rdf:resource="#Worldwide_Reference_System"/>
    <rdfs:range rdf:resource="http://www.w3.org/2001/XMLSchema#int"/>
  </rdf:Property>
  <rdf:Property rdf:ID="platfsnm">
    <rdfs:label xml:lang="en">Platform_Short_Name</rdfs:label>
    <rdfs:comment>An acronym or shorter form of the platform name, used to identify the platform</rdfs:comment>
    <rdfs:domain rdf:resource="#Platform_and_Instrument_Identification"/>
	<rdfs:range rdf:resource="http://www.w3.org/2001/XMLSchema#string"/>
  </rdf:Property>
  <rdf:Property rdf:ID="bmmodid">
    <rdfs:label xml:lang="en">Band_Measurement_Mode_ID</rdfs:label>    
	<rdfs:comment>Identifier designating channel, wavelength, and/or field of view of measurement.</rdfs:comment>
    <rdfs:domain rdf:resource="#Individual_Band_Identification"/>
    <rdfs:range rdf:resource="http://www.w3.org/2001/XMLSchema#string"/>
  </rdf:Property>
  <rdf:Property rdf:ID="frareaval">
    <rdfs:label xml:lang="en">Frame_Area_Value</rdfs:label>    
	<rdfs:comment>Area covered by frame, in units given by Frame_Area_Units.</rdfs:comment>
    <rdfs:domain rdf:resource="#Frame_Area"/>
    <rdfs:range rdf:resource="http://www.w3.org/2001/XMLSchema#double"/>
  </rdf:Property>
  <rdf:Property rdf:ID="ovlpdtid">
    <rdfs:label xml:lang="en">ID_Overlapping_Dataset</rdfs:label>    
    <rdfs:comment>Identifier for external frame imaging some areas in common.</rdfs:comment>	
	<rdfs:domain rdf:resource="#Multiple_Image_Alignment"/>
    <rdfs:range rdf:resource="http://www.w3.org/2001/XMLSchema#string"/>
  </rdf:Property>
  <rdf:Property rdf:ID="aggcrit">
    <rdfs:label xml:lang="en">Aggregation_Criteria</rdfs:label>
    <rdfs:comment>Criteria by which components of a dataset are chosen for inclusion.</rdfs:comment>    
    <rdfs:domain rdf:resource="#Component_Information"/>	
	<rdfs:range rdf:resource="http://www.w3.org/2001/XMLSchema#string"/>
  </rdf:Property>
  <rdf:Property rdf:ID="instshnm">
    <rdfs:label xml:lang="en">Instrument_Short_Name</rdfs:label>    
	<rdfs:comment>The short name, acronym, or other idenfitier by which the instrument is known.</rdfs:comment>
    <rdfs:domain rdf:resource="#Platform_and_Instrument_Identification"/>
    <rdfs:range rdf:resource="http://www.w3.org/2001/XMLSchema#string"/>
  </rdf:Property>
  <rdf:Property rdf:ID="ovlppct">
    <rdfs:label xml:lang="en">Percentage_of_Overlap</rdfs:label>    
    <rdfs:comment>Area common to two successive photos along the same flight strip, expressed as a percentage of photo area.</rdfs:comment>
    <rdfs:domain rdf:resource="#Multiple_Image_Alignment"/>	
	<rdfs:range rdf:resource="http://www.w3.org/2001/XMLSchema#float"/>
  </rdf:Property>
  <rdf:Property rdf:ID="platfser">
    <rdfs:label xml:lang="en">Platform_Serial_Identifier</rdfs:label>    
    <rdfs:comment>The serial letters and /or numbers applied to the platform.</rdfs:comment>	
	<rdfs:domain rdf:resource="#Platform_and_Instrument_Identification"/>
    <rdfs:range rdf:resource="http://www.w3.org/2001/XMLSchema#string"/>
  </rdf:Property>
  <rdf:Property rdf:ID="bandid">
    <rdfs:label xml:lang="en">Band_ID</rdfs:label>
    <rdfs:comment>Designation for individual measurement band.</rdfs:comment>
    <rdfs:domain rdf:resource="#Individual_Band_Identification"/>    
	<rdfs:range rdf:resource="http://www.w3.org/2001/XMLSchema#string"/>
  </rdf:Property>
  <rdf:Property rdf:ID="datsetid">
    <rdfs:label xml:lang="en">Dataset_Identifier</rdfs:label>
    <rdfs:comment>Unique stirng to identify a dataset</rdfs:comment>    
	<rdfs:domain rdf:resource="#Identification_Information"/>
    <rdfs:range rdf:resource="http://www.w3.org/2001/XMLSchema#string"/>
  </rdf:Property>
  <rdf:Property rdf:ID="agginfo">
    <rdfs:label xml:lang="en">Aggregation_Information</rdfs:label>
    <rdfs:domain rdf:resource="#Identification_Information"/>    
	<rdfs:range rdf:resource="#Aggregation_Information"/>
  </rdf:Property>
  <rdf:Property rdf:ID="thelayid">
    <rdfs:label xml:lang="en">Theematic_Layer_Identification</rdfs:label>
    <rdfs:domain rdf:resource="#Identification_Information"/>    
	<rdfs:range rdf:resource="#Theematic_Layer_Identification"/>
  </rdf:Property>
  <rdf:Property rdf:ID="compinfo">
    <rdfs:label xml:lang="en">Component_Information</rdfs:label>    
	<rdfs:domain rdf:resource="#Aggregation_Information"/>
    <rdfs:range rdf:resource="#Component_Information"/>
  </rdf:Property>
  <rdf:Property rdf:ID="numthlay">
    <rdfs:label xml:lang="en">Number_of_Thematic_Layers</rdfs:label>    
	<rdfs:comment>Number of kinds of geospatial information represented by the dataset.</rdfs:comment>
    <rdfs:domain rdf:resource="#Theematic_Layer_Identification"/>    
	<rdfs:range rdf:resource="http://www.w3.org/2001/XMLSchema#int"/>
  </rdf:Property>
  <rdf:Property rdf:ID="prolevid">
    <rdfs:label xml:lang="en">Processing_Level_Identifier</rdfs:label>
	<rdfs:comment>Data distributor's code that identifies the level of data processing applied to the measurements, as defined in Processing_Level_Authority.</rdfs:comment>
    <rdfs:domain rdf:resource="#Processing_Level"/>    
    <rdfs:range rdf:resource="http://www.w3.org/2001/XMLSchema#string"/>
  </rdf:Property>
  <rdf:Property rdf:ID="layrname">
    <rdfs:label xml:lang="en">Layer_Name</rdfs:label>   
	<rdfs:comment>Description of one kind of geospatial information represented by the dataset</rdfs:comment>
    <rdfs:domain rdf:resource="#Theematic_Layer_Identification"/>
    <rdfs:range rdf:resource="#Theme"/>
  </rdf:Property>
  <rdf:Property rdf:ID="documents">
    <rdfs:label xml:lang="en">Documentation</rdfs:label> 
    <rdfs:domain rdf:resource="#Description"/>
	<rdfs:range rdf:resource="#Documentation"/>
  </rdf:Property>
  <rdf:Property rdf:ID="userguid">
    <rdfs:label xml:lang="en">User's_Guide</rdfs:label>
    <rdfs:comment>Reference information for user's guide.</rdfs:comment>
    <rdfs:domain rdf:resource="#Documentation"/>    
	<rdfs:range rdf:resource="#Citation_Information"/>
  </rdf:Property>
  <rdf:Property rdf:ID="plainsid">
    <rdfs:label xml:lang="en">Platform_and_Instrument_Identification</rdfs:label>
    <rdfs:domain rdf:resource="#Identification_Information"/>    
	<rdfs:range rdf:resource="#Platform_and_Instrument_Identification"/>
  </rdf:Property>
  <rdf:Property rdf:ID="numbands">
    <rdfs:label xml:lang="en">Number_of_Bands</rdfs:label>    
    <rdfs:comment>The number of instrument bands.</rdfs:comment>
    <rdfs:domain rdf:resource="#Band_Identification"/>
	<rdfs:range rdf:resource="http://www.w3.org/2001/XMLSchema#int"/>
  </rdf:Property>
  <rdf:Property rdf:ID="frarea">
    <rdfs:label xml:lang="en">Frame_Area</rdfs:label>
    <rdfs:domain rdf:resource="#Spatial_Domain"/>
	<rdfs:range rdf:resource="#Frame_Area"/>
  </rdf:Property>
  <rdf:Property rdf:ID="aggmemid">
    <rdfs:label xml:lang="en">Aggregation_Member_ID</rdfs:label>    
    <rdfs:comment>Identifier of component of a dataset.</rdfs:comment>
	<rdfs:domain rdf:resource="#Component_Information"/>
    <rdfs:range rdf:resource="#Dataset_Identifier"/>
  </rdf:Property>
  <rdf:Property rdf:ID="missname">
    <rdfs:label xml:lang="en">Mission_Name</rdfs:label> 
    <rdfs:comment>The character string by which the mission is known.</rdfs:comment>
	<rdfs:domain rdf:resource="#Platform_and_Instrument_Identification"/>
    <rdfs:range rdf:resource="http://www.w3.org/2001/XMLSchema#string"/>
  </rdf:Property>
  <rdf:Property rdf:ID="insfflnm">
    <rdfs:label xml:lang="en">Instrument_Full_Name</rdfs:label>    
	<rdfs:comment>The complete name of the instrument.</rdfs:comment>
    <rdfs:domain rdf:resource="#Platform_and_Instrument_Identification"/>
    <rdfs:range rdf:resource="http://www.w3.org/2001/XMLSchema#string"/>
  </rdf:Property>
  <rdf:Property rdf:ID="platflnm">
    <rdfs:label xml:lang="en">Platform_Full_Name</rdfs:label>    
	<rdfs:comment>The complete name of the platform</rdfs:comment>
    <rdfs:domain rdf:resource="#Platform_and_Instrument_Identification"/>
    <rdfs:range rdf:resource="http://www.w3.org/2001/XMLSchema#string"/>
  </rdf:Property>
  <rdf:Property rdf:ID="wwrefrow">
    <rdfs:label xml:lang="en">Row</rdfs:label>    
	<rdfs:domain rdf:resource="#Worldwide_Reference_System"/>
    <rdfs:range rdf:resource="http://www.w3.org/2001/XMLSchema#int"/>
  </rdf:Property>
  <rdf:Property rdf:ID="multimal">
    <rdfs:label xml:lang="en">Multiple_Image_Alignment</rdfs:label>
    <rdfs:domain rdf:resource="#Spatial_Domain"/>    
	<rdfs:range rdf:resource="#Multiple_Image_Alignment"/>
  </rdf:Property>
  <rdf:Property rdf:ID="conpckid">
    <rdfs:label xml:lang="en">Container_Packet_ID</rdfs:label>    
    <rdfs:comment>Identifier of an aggregation of which the dataset is a member.</rdfs:comment>
	<rdfs:domain rdf:resource="#Aggregation_Information"/>
    <rdfs:range rdf:resource="#Dataset_Identifier"/>
  </rdf:Property>
  <rdf:Property rdf:ID="scipap">
    <rdfs:label xml:lang="en">Science_Paper</rdfs:label>
    <rdfs:comment>Reference information for scientific papers relevant to the dataset.</rdfs:comment>
    <rdfs:domain rdf:resource="#Documentation"/>
	<rdfs:range rdf:resource="#Citation_Information"/>
  </rdf:Property>
  <rdf:Property rdf:ID="wwrefsys">
    <rdfs:label xml:lang="en">Worldwide_Reference_System</rdfs:label>
    <rdfs:domain rdf:resource="#Spatial_Domain"/>    
	<rdfs:range rdf:resource="#Worldwide_Reference_System"/>
  </rdf:Property>
  <rdf:Property rdf:ID="dataqualityinfo">
    <rdfs:label xml:lang="en">Data_Quality_Information</rdfs:label>
    <rdfs:domain rdf:resource="#Metadata"/>    
	<rdfs:range rdf:resource="#Data_Quality_Information"/>
  </rdf:Property>
  <rdf:Property rdf:ID="algprevi">
    <rdfs:label xml:lang="en">Algorithm_Peer_Review_Informaiton</rdfs:label>
    <rdfs:domain rdf:resource="#Algorithm_Information"/>    
	<rdfs:range rdf:resource="#Algorithm_Peer_Review_Informaiton"/>
  </rdf:Property>
  <rdf:Property rdf:ID="ancdata">
    <rdfs:label xml:lang="en">Ancillary_Dataset</rdfs:label>    
	<rdfs:domain rdf:resource="#Processing_Information"/>
    <rdfs:range rdf:resource="#Ancillary_Dataset"/>
  </rdf:Property>
  <rdf:Property rdf:ID="prinlevl">
    <rdfs:comment>Data distributor's code that identifies the degree of radiometric and geometric processing applied to the data defined in Processing_Input_Dataset.</rdfs:comment>
	<rdfs:domain rdf:resource="#Processing_Input_Dataset"/>
    <rdfs:range rdf:resource="#Processing_Level"/>  
  </rdf:Property>
  <rdf:Property rdf:ID="prinref">
    <rdfs:label xml:lang="en">Input_Reference</rdfs:label>
    <rdfs:comment>Reference to document describing input to processing.</rdfs:comment>
	<rdfs:domain rdf:resource="#Processing_Input_Dataset"/>
    <rdfs:range rdf:resource="#Citation_Information"/>
  </rdf:Property>
  <rdf:Property rdf:ID="algochhi">
    <rdfs:label xml:lang="en">Algorithm_Change_History</rdfs:label>    
	<rdfs:domain rdf:resource="#Algorithm_Information"/>
    <rdfs:range rdf:resource="#Algorithm_Change_History"/>
  </rdf:Property>
  <rdf:Property rdf:ID="algochde">
    <rdfs:label xml:lang="en">Algorithm_Change_Description</rdfs:label>
    <rdfs:comment>Information included with dataset describing modifications of the algorithm in its development from version to version</rdfs:comment>
    <rdfs:domain rdf:resource="#Algorithm_Change_History"/>    
	<rdfs:range rdf:resource="#Process_Step"/>
  </rdf:Property>
  <rdf:Property rdf:ID="procinfo">
    <rdfs:label xml:lang="en">Processing_Information</rdfs:label>    
	<rdfs:domain rdf:resource="#Process_Step"/>
    <rdfs:range rdf:resource="#Processing_Information"/>
  </rdf:Property>
  <rdf:Property rdf:ID="algochrf">
    <rdfs:label xml:lang="en">Algorithm_Change_Reference</rdfs:label>    
    <rdfs:comment>Reference to document describing modifications of the algorithm in its development from version to version.</rdfs:comment>	
    <rdfs:domain rdf:resource="#Algorithm_Change_History"/>	
	<rdfs:range rdf:resource="#Citation_Information"/>
  </rdf:Property>
  <rdf:Property rdf:ID="algoinfo">
    <rdfs:label xml:lang="en">Algorithm_Information</rdfs:label>    
	<rdfs:domain rdf:resource="#Process_Step"/>
    <rdfs:range rdf:resource="#Algorithm_Information"/>
  </rdf:Property>
  <rdf:Property rdf:ID="algprevd">
    <rdfs:label xml:lang="en">Algorithm_Peer_Review_Informaiton</rdfs:label>    
    <rdfs:comment>Description accompanying dataset, including dates, of peer review of the algorithm for purposes of ensuring its quality.</rdfs:comment>	
    <rdfs:domain rdf:resource="#Algorithm_Peer_Review_Informaiton"/>	
	<rdfs:range rdf:resource="#Process_Step"/>
  </rdf:Property>
  <rdf:Property rdf:ID="procinp">
   <rdfs:label xml:lang="en">Processing_Input_Dataset</rdfs:label>    
   <rdfs:domain rdf:resource="#Processing_Information"/>	
   <rdfs:range rdf:resource="#Processing_Input_Dataset"/>
  </rdf:Property>
  <rdf:Property rdf:ID="algoref">
    <rdfs:label xml:lang="en">Algorithm_Reference</rdfs:label>
    <rdfs:comment>Reference to document containing description of algorithm.</rdfs:comment>
    <rdfs:domain rdf:resource="#Algorithm_Description"/>
    <rdfs:range rdf:resource="#Citation_Information"/>
  </rdf:Property>
  <rdf:Property rdf:ID="ancdatid">
    <rdfs:label xml:lang="en">Ancillary_Dataset_Identifier</rdfs:label>    
	<rdfs:comment>Unique identifier for ancillary dataset.</rdfs:comment>
    <rdfs:domain rdf:resource="#Ancillary_Dataset"/>
    <rdfs:range rdf:resource="#Dataset_Identifier"/>
  </rdf:Property>
  <rdf:Property rdf:ID="ancref">
    <rdfs:label xml:lang="en">Ancillary_Reference</rdfs:label>
    <rdfs:comment>Reference to document describing ancillary data</rdfs:comment>
	<rdfs:domain rdf:resource="#Ancillary_Dataset"/>
	<rdfs:range rdf:resource="#Citation_Information"/>    
  </rdf:Property>
  <rdf:Property rdf:ID="prsoref">
    <rdfs:label xml:lang="en">Processing_Software_Reference</rdfs:label>
    <rdfs:comment>Reference to document describing processing software.</rdfs:comment>    
	<rdfs:domain rdf:resource="#Processing_Software"/>
    <rdfs:range rdf:resource="#Citation_Information"/>
  </rdf:Property>
  <rdf:Property rdf:ID="lineage">
    <rdfs:label xml:lang="en">Lineage</rdfs:label>
    <rdfs:domain rdf:resource="#Data_Quality_Information"/>
    <rdfs:range rdf:resource="#Lineage"/>
  </rdf:Property>
  <rdf:Property rdf:ID="procsoft">
    <rdfs:label xml:lang="en">Processing_Software</rdfs:label>
    <rdfs:domain rdf:resource="#Processing_Information"/>    
	<rdfs:range rdf:resource="#Processing_Software"/>
  </rdf:Property>
  <rdf:Property rdf:ID="algprevr">
    <rdfs:label xml:lang="en">Algorithm_Peer_Review_Reference</rdfs:label>    
    <rdfs:comment>Reference to document describing peer review of the algorithm for purpose of ensuring its quality, including dates.</rdfs:comment>	
	<rdfs:domain rdf:resource="#Algorithm_Peer_Review_Informaiton"/>
    <rdfs:range rdf:resource="#Citation_Information"/>
  </rdf:Property>
  <rdf:Property rdf:ID="Cloud_Cover">
    <rdfs:label xml:lang="en">Cloud_Cover</rdfs:label>
    <rdfs:domain rdf:resource="#Data_Quality_Information"/>    
	<rdfs:range rdf:resource="http://www.w3.org/2001/XMLSchema#string"/>
  </rdf:Property>
  <rdf:Property rdf:ID="Positional_Accuracy">
    <rdfs:label xml:lang="en">Positional_Accuracy</rdfs:label>
    <rdfs:domain rdf:resource="#Data_Quality_Information"/>
    <rdfs:range rdf:resource="http://www.w3.org/2001/XMLSchema#string"/>
  </rdf:Property>
  <rdf:Property rdf:ID="solarazea">
    <rdfs:label xml:lang="en">Solar_Zenith_Angle</rdfs:label>
    <rdfs:comment>The angle at the view point between the zenith at the viewed point and the Sun, in degrees.</rdfs:comment>
	<rdfs:domain rdf:resource="#Acquisition_Information"/>
    <rdfs:range rdf:resource="http://www.w3.org/2001/XMLSchema#float"/>
  </rdf:Property>
  <rdf:Property rdf:ID="Attribute_Accuracy">
    <rdfs:label xml:lang="en">Attribute_Accuracy</rdfs:label>    
    <rdfs:domain rdf:resource="#Data_Quality_Information"/>	
	<rdfs:range rdf:resource="http://www.w3.org/2001/XMLSchema#string"/>
  </rdf:Property>
  <rdf:Property rdf:ID="relazi">
    <rdfs:label xml:lang="en">Relative_Azimuth</rdfs:label>    
    <rdfs:comment>The angle at the view point, measured in the horizontal plane at the viewed point, clockwise in degrees from the azimuth of the Sun to the azimuth of the satellite.</rdfs:comment>	
	<rdfs:domain rdf:resource="#Acquisition_Information"/>
    <rdfs:range rdf:resource="http://www.w3.org/2001/XMLSchema#float"/>
  </rdf:Property>
  <rdf:Property rdf:ID="Source_Produced_Citation_Abbreviation">
    <rdfs:label xml:lang="en">Source_Produced_Citation_Abbreviation</rdfs:label>
    <rdfs:domain rdf:resource="#Process_Step"/>    
	<rdfs:range rdf:resource="http://www.w3.org/2001/XMLSchema#string"/>
  </rdf:Property>
  <rdf:Property rdf:ID="Process_Date">
    <rdfs:label xml:lang="en">Process_Date</rdfs:label>    
	<rdfs:domain rdf:resource="#Process_Step"/>
    <rdfs:range rdf:resource="http://www.w3.org/2001/XMLSchema#date"/>
  </rdf:Property>
  <rdf:Property rdf:ID="clocdrft">
    <rdfs:label xml:lang="en">Clock_Time/Drift</rdfs:label>    
    <rdfs:comment>Error from GMT, needed to correct the time tag for scan data, in milliseconds.</rdfs:comment>	
    <rdfs:domain rdf:resource="#Acquisition_Information"/>	
	<rdfs:range rdf:resource="http://www.w3.org/2001/XMLSchema#float"/>
  </rdf:Property>
  <rdf:Property rdf:ID="ascdscin">
    <rdfs:label xml:lang="en">Ascending/Desending_Indicator</rdfs:label>    
    <rdfs:comment>Flag indicating whether satellite is moving morthward to sourthward. ( 0 represents ascending or northward; 1 represents descending or sourthward)</rdfs:comment>	
	<rdfs:domain rdf:resource="#Acquisition_Information"/>
    <rdfs:range rdf:resource="http://www.w3.org/2001/XMLSchema#boolean"/>
  </rdf:Property>
  <rdf:Property rdf:ID="satlocaa">
    <rdfs:label xml:lang="en">Satellite/Local_Azimuth_Angle</rdfs:label>
    <rdfs:comment>The angle at the view point, measured in the horizontal plane at the viewed point, between the north direction and the direction to the satellite, measured in degrees eastward from north.</rdfs:comment>    
	<rdfs:domain rdf:resource="#Acquisition_Information"/>
    <rdfs:range rdf:resource="http://www.w3.org/2001/XMLSchema#float"/>
  </rdf:Property>
  <rdf:Property rdf:ID="procpmcl">
    <rdfs:label xml:lang="en">Command_Line_Processing_Parameters</rdfs:label>    
	<rdfs:comment>Parameters to control processing operations, entered at run time.</rdfs:comment>
    <rdfs:domain rdf:resource="#Ancillary_Description"/>    
	<rdfs:range rdf:resource="http://www.w3.org/2001/XMLSchema#string"/>
  </rdf:Property>
  <rdf:Property rdf:ID="algotexd">
    <rdfs:label xml:lang="en">Algorithm_Text_Description</rdfs:label>   
    <rdfs:comment>Text description of algorithm used to generate the data.</rdfs:comment>
	<rdfs:domain rdf:resource="#Algorithm_Description"/>
    <rdfs:range rdf:resource="http://www.w3.org/2001/XMLSchema#string"/>
  </rdf:Property>
  <rdf:Property rdf:ID="algodesc">
    <rdfs:label xml:lang="en">Algorithm_Description</rdfs:label>    
	<rdfs:domain rdf:resource="#Algorithm_Information"/>
    <rdfs:range rdf:resource="#Algorithm_Description"/>
  </rdf:Property>
  <rdf:Property rdf:ID="imagequal">
    <rdfs:label xml:lang="en">Image_Quality</rdfs:label>
    <rdfs:comment>Qualitative description of image quality</rdfs:comment>    
	<rdfs:domain rdf:resource="#Data_Quality_Information"/>
    <rdfs:range rdf:resource="http://www.w3.org/2001/XMLSchema#string"/>
  </rdf:Property>
  <rdf:Property rdf:ID="procchhi">
    <rdfs:label xml:lang="en">Processing_Change_History</rdfs:label>    
	<rdfs:comment>Description of the change in processing procedure from version to version.</rdfs:comment>
    <rdfs:domain rdf:resource="#Processing_Information"/>   
	<rdfs:range rdf:resource="#Process_Step"/>
  </rdf:Property>
  <rdf:Property rdf:ID="procprcd">
    <rdfs:label xml:lang="en">Processing_Procedure</rdfs:label>
    <rdfs:domain rdf:resource="#Processing_Information"/>
    <rdfs:range rdf:resource="#Processing_Procedure"/>
  </rdf:Property>
  <rdf:Property rdf:ID="satlocza">
    <rdfs:label xml:lang="en">Satellite/Local_Zenith_Angle</rdfs:label>
    <rdfs:comment>The angle at the viewed point between the zenith at the viewed point and satellite, in degrees.</rdfs:comment>
    <rdfs:domain rdf:resource="#Acquisition_Information"/>
	<rdfs:range rdf:resource="http://www.w3.org/2001/XMLSchema#float"/>
  </rdf:Property>
  <rdf:Property rdf:ID="procidfs">
    <rdfs:label xml:lang="en">Processing_Identifiers</rdfs:label>
	<rdfs:comment>Information to identify processing package that produced the data.</rdfs:comment>
    <rdfs:domain rdf:resource="#Processing_Information"/>	
	<rdfs:range rdf:resource="#Citation_Information"/>
  </rdf:Property>
  <rdf:Property rdf:ID="prostep">
    <rdfs:label xml:lang="en">Process_Step</rdfs:label>    
	<rdfs:domain rdf:resource="#Lineage"/>
    <rdfs:range rdf:resource="#Process_Step"/>
  </rdf:Property>
  <rdf:Property rdf:ID="ancdesc">
    <rdfs:label xml:lang="en">Ancillary_Description</rdfs:label>    
	<rdfs:domain rdf:resource="#Ancillary_Dataset"/>
    <rdfs:range rdf:resource="#Ancillary_Description"/>
  </rdf:Property>
  <rdf:Property rdf:ID="Process_Description">
    <rdfs:label xml:lang="en">Process_Description</rdfs:label>
    <rdfs:domain rdf:resource="#Process_Step"/>
    <rdfs:range rdf:resource="http://www.w3.org/2001/XMLSchema#string"/>
  </rdf:Property>
  <rdf:Property rdf:ID="nadirlon">
    <rdfs:label xml:lang="en">Nadir_Longitude</rdfs:label>    
    <rdfs:comment>Longitude of nadir</rdfs:comment>	
    <rdfs:domain rdf:resource="#Nadir"/>	
	<rdfs:range rdf:resource="http://www.w3.org/2001/XMLSchema#float"/>
  </rdf:Property>
  <rdf:Property rdf:ID="solaraza">
    <rdfs:label xml:lang="en">Solar_Azimuth_Angle</rdfs:label>    
    <rdfs:comment>The angle at the view point, measured in the horizontal plane at the viewed point, between the north direction and the direction to the Sun, measured in degrees eastward from north.</rdfs:comment>	
	<rdfs:domain rdf:resource="#Acquisition_Information"/>
    <rdfs:range rdf:resource="http://www.w3.org/2001/XMLSchema#float"/>
  </rdf:Property>
  <rdf:Property rdf:ID="Source_Information">
    <rdfs:label xml:lang="en">Source_Information</rdfs:label>
    <rdfs:domain rdf:resource="#Lineage"/>
	<rdfs:range rdf:resource="http://www.w3.org/2001/XMLSchema#string"/>
  </rdf:Property>
  <rdf:Property rdf:ID="procdoc">
    <rdfs:label xml:lang="en">Processing_Documentation</rdfs:label>    
    <rdfs:comment>Reference to documentation describing the processing.</rdfs:comment>	
    <rdfs:domain rdf:resource="#Processing_Information"/>
	<rdfs:range rdf:resource="#Citation_Information"/>
  </rdf:Property>
  <rdf:Property rdf:ID="Process_Time">
    <rdfs:label xml:lang="en">Process_Time</rdfs:label>    
	<rdfs:domain rdf:resource="#Process_Step"/>
    <rdfs:range rdf:resource="http://www.w3.org/2001/XMLSchema#dateTime"/>
  </rdf:Property>
  <rdf:Property rdf:ID="procenv">
    <rdfs:label xml:lang="en">Processing_Environment</rdfs:label>    
	<rdfs:comment>The environment in which the processing was carried out, including , but not limited to, the platform, the operating system name and version, and other configuration control information.</rdfs:comment>
    <rdfs:domain rdf:resource="#Processing_Procedure"/>    
	<rdfs:range rdf:resource="#Native_Data_Set_Environment"/>
  </rdf:Property>
  <rdf:Property rdf:ID="inpdatid">
    <rdfs:label xml:lang="en">Input_Dataset_Identifier</rdfs:label>
    <rdfs:comment>Unique identifier for input dataset.</rdfs:comment>
    <rdfs:domain rdf:resource="#Processing_Input_Dataset"/>
    <rdfs:range rdf:resource="#Dataset_Identifier"/>
  </rdf:Property>
  <rdf:Property rdf:ID="procpdes">
    <rdfs:label xml:lang="en">Processing_Procedure_Description</rdfs:label>    
    <rdfs:comment>Additional details about the processing procedure.</rdfs:comment>	
	<rdfs:domain rdf:resource="#Processing_Procedure"/>
    <rdfs:range rdf:resource="http://www.w3.org/2001/XMLSchema#string"/>
  </rdf:Property>
  <rdf:Property rdf:ID="nadir">
    <rdfs:label xml:lang="en">Nadir</rdfs:label>    
    <rdfs:domain rdf:resource="#Acquisition_Information"/>
	<rdfs:range rdf:resource="#Nadir"/>
  </rdf:Property>
  <rdf:Property rdf:ID="algoid">
    <rdfs:label xml:lang="en">Algorithm_Identifiers</rdfs:label>    
	<rdfs:comment>Informaiton identifying the algorithm and version or date.</rdfs:comment>
    <rdfs:domain rdf:resource="#Algorithm_Information"/>
    <rdfs:range rdf:resource="#Citation_Information"/>
  </rdf:Property>
  <rdf:Property rdf:ID="nadirlat">
    <rdfs:label xml:lang="en">Nadir_Latitude</rdfs:label>
    <rdfs:comment>Latitude of nadir</rdfs:comment>
    <rdfs:domain rdf:resource="#Nadir"/>
	<rdfs:range rdf:resource="http://www.w3.org/2001/XMLSchema#float"/>
  </rdf:Property>
  <rdf:Property rdf:ID="prunhist">
    <rdfs:label xml:lang="en">Processing_Run_History</rdfs:label>    
    <rdfs:comment>History of processing runs that create data set described by metadata.</rdfs:comment>	
	<rdfs:domain rdf:resource="#Processing_Procedure"/>
    <rdfs:range rdf:resource="#Process_Step"/>
  </rdf:Property>
  <rdf:Property rdf:ID="Completeness_Report">
    <rdfs:label xml:lang="en">Completeness_Report</rdfs:label>    
	<rdfs:domain rdf:resource="#Data_Quality_Information"/>
    <rdfs:range rdf:resource="http://www.w3.org/2001/XMLSchema#string"/>
  </rdf:Property>
  <rdf:Property rdf:ID="prsodesc">
    <rdfs:label xml:lang="en">Processing_Software_Description</rdfs:label>    
    <rdfs:comment>Text description of processing software.</rdfs:comment>	
	<rdfs:domain rdf:resource="#Processing_Software"/>
    <rdfs:range rdf:resource="http://www.w3.org/2001/XMLSchema#string"/>
  </rdf:Property>
  <rdf:Property rdf:ID="Source_Used_Citation_Abbreviation">
    <rdfs:label xml:lang="en">Source_Used_Citation_Abbreviation</rdfs:label>
	<rdfs:domain rdf:resource="#Process_Step"/>
    <rdfs:range rdf:resource="http://www.w3.org/2001/XMLSchema#string"/>
  </rdf:Property>
  <rdf:Property rdf:ID="prindesc">
    <rdfs:label xml:lang="en">Input_Description</rdfs:label>
	<rdfs:comment>Description of input datasets for processing.</rdfs:comment>
	<rdfs:domain rdf:resource="#Processing_Input_Dataset"/>    
    <rdfs:range rdf:resource="http://www.w3.org/2001/XMLSchema#string"/>    
  </rdf:Property>
  <rdf:Property rdf:ID="acqinfo">
    <rdfs:label xml:lang="en">Acquisition_Information</rdfs:label>    
	<rdfs:domain rdf:resource="#Data_Quality_Information"/>
    <rdfs:range rdf:resource="#Acquisition_Information"/>
  </rdf:Property>
  <rdf:Property rdf:ID="ancdsdes">
    <rdfs:label xml:lang="en">Ancillary_Dataset_Description</rdfs:label>    
	<rdfs:comment>Description of ancillary datasets for processing/</rdfs:comment>
    <rdfs:domain rdf:resource="#Ancillary_Description"/>
    <rdfs:range rdf:resource="http://www.w3.org/2001/XMLSchema#string"/>
  </rdf:Property>
  <rdf:Property rdf:ID="Process_Contact">
    <rdfs:label xml:lang="en">Process_Contact</rdfs:label>    
    <rdfs:domain rdf:resource="#Process_Step"/>	
	<rdfs:range rdf:resource="http://www.w3.org/2001/XMLSchema#string"/>
  </rdf:Property>
  <rdf:Property rdf:ID="Logical_Consistency_Report">
    <rdfs:label xml:lang="en">Logical_Consistency_Report</rdfs:label>   
	<rdfs:domain rdf:resource="#Data_Quality_Information"/>
    <rdfs:range rdf:resource="http://www.w3.org/2001/XMLSchema#string"/>
  </rdf:Property>
  <rdf:Property rdf:ID="spatialdataorginfoo">
    <rdfs:label xml:lang="en">Spatial_Data_Organization_Information</rdfs:label>    
	<rdfs:domain rdf:resource="#Metadata"/>
    <rdfs:range rdf:resource="#Spatial_Data_Organization_Information"/>
  </rdf:Property>
  <rdf:Property rdf:ID="rastinfo">
    <rdfs:label xml:lang="en">Raster_Object_Information</rdfs:label>    
	<rdfs:domain rdf:resource="#Spatial_Data_Organization_Information"/>
    <rdfs:range rdf:resource="#Raster_Object_Information"/>
  </rdf:Property>
  <rdf:Property rdf:ID="namedim">
    <rdfs:label xml:lang="en">Name_of_Dimension</rdfs:label>
    <rdfs:domain rdf:resource="#Dimension_Properties"/>    
	<rdfs:range rdf:resource="#Name_of_Dimension"/>
  </rdf:Property>
  <rdf:Property rdf:ID="ptvctinf">
    <rdfs:label xml:lang="en">Point_and_Vector_Object_Information</rdfs:label> 
    <rdfs:domain rdf:resource="#Spatial_Data_Organization_Information"/>
	<rdfs:range rdf:resource="#Point_and_Vector_Object_Information"/>
  </rdf:Property>
  <rdf:Property rdf:ID="direct">
    <rdfs:label xml:lang="en">Direct_Spatial_Reference_Method</rdfs:label>    
	<rdfs:domain rdf:resource="#Spatial_Data_Organization_Information"/>
    <rdfs:range rdf:resource="#Direct_Spatial_Reference_Method"/>
  </rdf:Property>
  <rdf:Property rdf:ID="vpftype">
    <rdfs:label xml:lang="en">VPF_Point_and_Vector_Object_Type</rdfs:label>    
    <rdfs:domain rdf:resource="#VPF_Point_and_Vector_Object_Information"/>
	<rdfs:range rdf:resource="#VPF_Point_and_Vector_Object_Type"/>
  </rdf:Property>
  <rdf:Property rdf:ID="dimdesc">
    <rdfs:label xml:lang="en">Dimension_Description</rdfs:label>
    <rdfs:domain rdf:resource="#Raster_Object_Information"/>
	<rdfs:range rdf:resource="#Dimension_Description"/>
  </rdf:Property>
  <rdf:Property rdf:ID="vpfterm">
    <rdfs:label xml:lang="en">VPF_Terms_Description</rdfs:label>    
	<rdfs:domain rdf:resource="#Point_and_Vector_Object_Information"/>    
	<rdfs:range rdf:resource="#VPF_Terms_Description"/>
  </rdf:Property>
  <rdf:Property rdf:ID="nodatdim">
    <rdfs:label xml:lang="en">Number_of_Data_Dimension</rdfs:label>
    <rdfs:comment>Number of axes used in spatial data matrix.</rdfs:comment>    
	<rdfs:domain rdf:resource="#Dimension_Description"/>    
	<rdfs:range rdf:resource="http://www.w3.org/2001/XMLSchema#int"/>
  </rdf:Property>
  <rdf:Property rdf:ID="vpflevel">
    <rdfs:label xml:lang="en">VPF Topology Level</rdfs:label>
    <rdfs:comment>The completeness of the topology carried by the data set.</rdfs:comment>    
    <rdfs:domain rdf:resource="#VPF_Terms_Description"/>	
	<rdfs:range rdf:resource="http://www.w3.org/2001/XMLSchema#int"/>
  </rdf:Property>
  <rdf:Property rdf:ID="vrtcount">
    <rdfs:label xml:lang="en">Vertical_Count</rdfs:label>
    <rdfs:comment>The maximum number of raster objects along the vertical (z) axis. For use with rectangular volumetric raster objects (voxels).</rdfs:comment>
    <rdfs:domain rdf:resource="#Raster_Object_Information"/>   
	<rdfs:range rdf:resource="http://www.w3.org/2001/XMLSchema#int"/>
  </rdf:Property>
  <rdf:Property rdf:ID="rowcount">
    <rdfs:label xml:lang="en">Row_Count</rdfs:label>   
    <rdfs:comment>The maximum number of raster objects along the ordinate (y) axis.</rdfs:comment>	
	<rdfs:domain rdf:resource="#Raster_Object_Information"/>
    <rdfs:range rdf:resource="http://www.w3.org/2001/XMLSchema#int"/>
  </rdf:Property>
  <rdf:Property rdf:ID="dimcount">
    <rdfs:comment>The maximum number of data points along the corresponding axis.</rdfs:comment>    
    <rdfs:domain rdf:resource="#Dimension_Properties"/>	
	<rdfs:range rdf:resource="http://www.w3.org/2001/XMLSchema#int"/>
  </rdf:Property>
  <rdf:Property rdf:ID="rasttype">
    <rdfs:label xml:lang="en">Raster_Object_Type</rdfs:label>    
	<rdfs:domain rdf:resource="#Raster_Object_Information"/>
    <rdfs:range rdf:resource="#Raster_Object_Type"/>
  </rdf:Property>
  <rdf:Property rdf:ID="vpfinfo">
    <rdfs:label xml:lang="en">VPF_Point_and_Vector_Object_Information</rdfs:label>
    <rdfs:domain rdf:resource="#VPF_Terms_Description"/>   
	<rdfs:range rdf:resource="#VPF_Point_and_Vector_Object_Information"/>
  </rdf:Property>
  <rdf:Property rdf:ID="ptvctcnt">
    <rdfs:label xml:lang="en">Point_and_Vector_Object_Count</rdfs:label>    
	<rdfs:comment>The total number of the point or vector object type occurring in the data set.</rdfs:comment>
	<rdfs:domain rdf:resource="#VPF_Point_and_Vector_Object_Information"/>
    <rdfs:range rdf:resource="http://www.w3.org/2001/XMLSchema#int"/>
  </rdf:Property>
  <rdf:Property rdf:ID="dimprops">
    <rdfs:label xml:lang="en">Dimension_Properties</rdfs:label>
    <rdfs:domain rdf:resource="#Dimension_Description"/>	
	<rdfs:range rdf:resource="#Dimension_Properties"/>
  </rdf:Property>  
  <rdf:Property rdf:ID="cvaltype">
    <rdfs:label xml:lang="en">Cell_Value_Type</rdfs:label>    
	<rdfs:domain rdf:resource="#Raster_Object_Information"/>
    <rdfs:range rdf:resource="#Cell_Value_Type"/>
  </rdf:Property>
  <rdf:Property rdf:ID="colcount">
    <rdfs:label xml:lang="en">Column_Count</rdfs:label>
    <rdfs:comment>the maximum number of raster objects along the abscissa (x) axis. For use with rectangular raster objects.</rdfs:comment>    
	<rdfs:domain rdf:resource="#Raster_Object_Information"/>
    <rdfs:range rdf:resource="http://www.w3.org/2001/XMLSchema#int"/>
  </rdf:Property>
  <rdf:Property rdf:ID="indspref">
    <rdfs:label xml:lang="en">Indirect_Spatial_Reference</rdfs:label>    
    <rdfs:comment>Name of types of geographic features, addressing schemes, or other means through which locations are referenced in the data set.</rdfs:comment>	
	<rdfs:domain rdf:resource="#Spatial_Data_Organization_Information"/>
    <rdfs:range rdf:resource="http://www.w3.org/2001/XMLSchema#string"/>
  </rdf:Property>
  <rdf:Property rdf:ID="instrumentinfo">
    <rdfs:label xml:lang="en">Instrument_Information</rdfs:label>    
	<rdfs:domain rdf:resource="#Metadata"/>
    <rdfs:range rdf:resource="#Instrument_Information"/>
  </rdf:Property>
  <rdf:Property rdf:ID="phorespo">
    <rdfs:label xml:lang="en">Photographic_Resolving_Power</rdfs:label>    
	<rdfs:domain rdf:resource="#Frame_Optics"/>
    <rdfs:range rdf:resource="#Photographic_Resolving_Power"/>
  </rdf:Property>
  <rdf:Property rdf:ID="wavlreg">
    <rdfs:label xml:lang="en">Wavelength_Region</rdfs:label>
    <rdfs:domain rdf:resource="#Wavelength_Band_Properties"/>
	<rdfs:range rdf:resource="#Wavelength_Region"/>
  </rdf:Property>
  <rdf:Property rdf:ID="elevswp">
    <rdfs:label xml:lang="en">Elevation_Sweep</rdfs:label>
    <rdfs:domain rdf:resource="#Scan_Elevation_Properties"/>
    <rdfs:range rdf:resource="#Elevation_Sweep"/>
  </rdf:Property>
  <rdf:Property rdf:ID="sampangu">
    <rdfs:label xml:lang="en">Sample_Angle_Units</rdfs:label> 
    <rdfs:domain rdf:resource="#Sample_Description_Units"/>
	<rdfs:range rdf:resource="#Sample_Angle_Units"/>
  </rdf:Property>
  <rdf:Property rdf:ID="profprop">
    <rdfs:label xml:lang="en">Profile_Properties</rdfs:label>
    <rdfs:domain rdf:resource="#Scan_Geometric_Properties"/>
    <rdfs:range rdf:resource="#Profile_Properties"/>
  </rdf:Property>
  <rdf:Property rdf:ID="waveunit">
    <rdfs:label xml:lang="en">Wavelength_Units</rdfs:label>    
	<rdfs:domain rdf:resource="#Wavelength_Band_Properties"/>
    <rdfs:range rdf:resource="#Wavelength_Units"/>
  </rdf:Property>
  <rdf:Property rdf:ID="spatresu">
    <rdfs:label xml:lang="en">Spatial_Resolution_Units</rdfs:label>
    <rdfs:domain rdf:resource="#Nominal_Spatial_Resolution"/>
    <rdfs:range rdf:resource="#Spatial_Resolution_Units"/>
  </rdf:Property>
  <rdf:Property rdf:ID="frame">
    <rdfs:label xml:lang="en">Frame_Camera</rdfs:label>    
	<rdfs:domain rdf:resource="#Instrument_Description"/>
    <rdfs:range rdf:resource="#Frame_Camera"/>
  </rdf:Property>
  <rdf:Property rdf:ID="senselav">
    <rdfs:label xml:lang="en">Availability_of_Element_Locations</rdfs:label>
    <rdfs:domain rdf:resource="#Sensor_Element_Location"/>
    <rdfs:range rdf:resource="#Availability_of_Element_Locations"/>
  </rdf:Property>
  <rdf:Property rdf:ID="develop">
    <rdfs:label xml:lang="en">Developing_Institution</rdfs:label>  
    <rdfs:domain rdf:resource="#Frame_Hardware"/>
	<rdfs:range rdf:resource="#Developing_Institution"/>
  </rdf:Property>
  <rdf:Property rdf:ID="lenstype">
    <rdfs:label xml:lang="en">Lens_Type</rdfs:label>    
	<rdfs:domain rdf:resource="#Lens"/>
    <rdfs:range rdf:resource="#Lens_Type"/>
  </rdf:Property>
  <rdf:Property rdf:ID="fcspecin">
    <rdfs:label xml:lang="en">Frame_Spectral_Information</rdfs:label>    
	<rdfs:comment>Informaiton about wavelength sensitivity of detector.</rdfs:comment>
    <rdfs:domain rdf:resource="#Frame_Spectral_Properties"/>
    <rdfs:range rdf:resource="#Spectral_Informaiton"/>
  </rdf:Property>
  <rdf:Property rdf:ID="imsize">
    <rdfs:label xml:lang="en">Image_Size</rdfs:label> 
    <rdfs:domain rdf:resource="#Frame_Geometric_Properties"/>
	<rdfs:range rdf:resource="#Image_Size"/>
  </rdf:Property>
  <rdf:Property rdf:ID="ifovxdef">
    <rdfs:label xml:lang="en">IFOV_x_Definition</rdfs:label>    
    <rdfs:domain rdf:resource="#Instantaneous_Field_of_View"/>	
	<rdfs:range rdf:resource="#IFOV_x_Definition"/>
  </rdf:Property>
  <rdf:Property rdf:ID="fcsscapo">
    <rdfs:label xml:lang="en">Calibrated_Detector_Position</rdfs:label>
    <rdfs:comment>Position of detectors in sensor grid coordinate system</rdfs:comment>
    <rdfs:domain rdf:resource="#Sensor_System"/>    
	<rdfs:range rdf:resource="#Location_Information"/>
  </rdf:Property>
  <rdf:Property rdf:ID="pripoaut">
    <rdfs:label xml:lang="en">Principal_Point_of _Autocollimation</rdfs:label>
    <rdfs:comment>The point (x', y') where the plumb line coming from the projection center crosses the image plane, given in millimeters in the image coordinate system, determined by projecting an illuminated object to infinity, reflecting its image from a flat mirror surface, and adjusting the instrument until both the object and image are in focus at the same plane.</rdfs:comment>
    <rdfs:domain rdf:resource="#Frame_Geometric_Properties"/>
	<rdfs:range rdf:resource="#Location_Information"/>
  </rdf:Property>
  <rdf:Property rdf:ID="rsdisdis">
    <rdfs:label xml:lang="en">Distance_Dependent_Distortion</rdfs:label>
    <rdfs:domain rdf:resource="#Distortion_Type_Radial_Symmetrical"/>
    <rdfs:range rdf:resource="#Distance_Dependent_Distortion"/>
  </rdf:Property>
  <rdf:Property rdf:ID="xaxisdef">
    <rdfs:label xml:lang="en">X_Axis_Definition</rdfs:label>    
	<rdfs:domain rdf:resource="#Axes"/>    
	<rdfs:range rdf:resource="#X_Axis_Definition"/>
  </rdf:Property>
  <rdf:Property rdf:ID="filtonca">
    <rdfs:label xml:lang="en">Filter_on_Camera</rdfs:label>
    <rdfs:domain rdf:resource="#Frame_Spectral_Properties"/>
    <rdfs:range rdf:resource="#Filter_on_Camera"/>
  </rdf:Property>
  <rdf:Property rdf:ID="scspprop">
    <rdfs:label xml:lang="en">Scan_Spectral_Properties</rdfs:label>
    <rdfs:comment>Design specifications for wavelength-dependent scanner properties.</rdfs:comment>
    <rdfs:domain rdf:resource="#Scan"/>    
	<rdfs:range rdf:resource="#Spectral_Information"/>
  </rdf:Property>
  <rdf:Property rdf:ID="priposym">
    <rdfs:label xml:lang="en">Principal_Point_of_Symmetry</rdfs:label>
    <rdfs:comment>The coordinate of the center of the circles of equal distortion of the lens in millimeters in the image coordinate system.</rdfs:comment>
    <rdfs:domain rdf:resource="#Frame_Geometric_Properties"/>    
	<rdfs:range rdf:resource="#Location_Information"/>
  </rdf:Property>
  <rdf:Property rdf:ID="fmc">
    <rdfs:label xml:lang="en">Forward_Motion_Compensation</rdfs:label>
    <rdfs:domain rdf:resource="#Frame_Operation"/>
    <rdfs:range rdf:resource="#Forward_Motion_Compensation"/>
  </rdf:Property>
  <rdf:Property rdf:ID="filtcain">
    <rdfs:label xml:lang="en">Filter_on_Camera_Indicator</rdfs:label>    
	<rdfs:domain rdf:resource="#Filter_on_Camera"/>
    <rdfs:range rdf:resource="#Filter_on_Camera_Indicator"/>
  </rdf:Property>
  <rdf:Property rdf:ID="elevprop">
    <rdfs:label xml:lang="en">Scan_Elevatin_Properties</rdfs:label>
    <rdfs:domain rdf:resource="#Scan_Geometric_Properties"/>
	<rdfs:range rdf:resource="#Scan_Elevation_Properties"/>
  </rdf:Property>
  <rdf:Property rdf:ID="phoreset">
    <rdfs:label xml:lang="en">Resolution_Value_Set</rdfs:label>  
    <rdfs:domain rdf:resource="#Photographic_Resolving_Power"/>
	<rdfs:range rdf:resource="#Resolution_Value_Set"/>
  </rdf:Property>
  <rdf:Property rdf:ID="distort">
    <rdfs:label xml:lang="en">Distortion</rdfs:label>
    <rdfs:domain rdf:resource="#Frame_Geometric_Properties"/>
	<rdfs:range rdf:resource="#Distortion"/>
  </rdf:Property>
  <rdf:Property rdf:ID="xtkaxis">
    <rdfs:label xml:lang="en">Cross_Track_Axis</rdfs:label>
    <rdfs:domain rdf:resource="#Cross_Track_Zero"/>    
	<rdfs:range rdf:resource="#Cross_Tack_Axis"/>
  </rdf:Property>
  <rdf:Property rdf:ID="stabmnt">
    <rdfs:label xml:lang="en">Stabilized_Mount</rdfs:label>
    <rdfs:domain rdf:resource="#Frame_Operation"/>    
	<rdfs:range rdf:resource="#Stabilized_Mount"/>
  </rdf:Property>
  <rdf:Property rdf:ID="nomspres">
    <rdfs:label xml:lang="en">Nominal_Spatial_Resolution</rdfs:label>
    <rdfs:domain rdf:resource="#Spectral_Information"/>    
	<rdfs:range rdf:resource="#Nominal_Spatial_Resolution"/>
  </rdf:Property>
  <rdf:Property rdf:ID="dsttrasy">
    <rdfs:label xml:lang="en">Distortion_Type_Radial_Asymmetrical</rdfs:label>
    <rdfs:domain rdf:resource="#Distortion"/>
    <rdfs:range rdf:resource="#Distortion_Type_Radial_Asymmetrical"/>
  </rdf:Property>
  <rdf:Property rdf:ID="xtrkprop">
    <rdfs:label xml:lang="en">Scan_Cross_Track_Properties</rdfs:label>    
	<rdfs:domain rdf:resource="#Scan_Geometric_Properties"/>
    <rdfs:range rdf:resource="#Scan_Cross_Track_Properties"/>
  </rdf:Property>
  <rdf:Property rdf:ID="scantimu">
    <rdfs:label xml:lang="en">Scan_Time_Units</rdfs:label>
    <rdfs:domain rdf:resource="#Scan_Geometric_Properties"/>
    <rdfs:range rdf:resource="#Scan_Time_Units"/>
  </rdf:Property>
  <rdf:Property rdf:ID="sendpolr">
    <rdfs:label xml:lang="en">Sender_Polarization</rdfs:label>    
	<rdfs:comment>Polarization of radiation emitted as part of a measurement system.</rdfs:comment>
    <rdfs:domain rdf:resource="#Polarization_Characteristics"/>
    <rdfs:range rdf:resource="#Polarization"/>
  </rdf:Property>
  <rdf:Property rdf:ID="sensello">
    <rdfs:label xml:lang="en">Sensor_Element_Location</rdfs:label>    
	<rdfs:domain rdf:resource="#Frame_Geometric_Properties"/>
    <rdfs:range rdf:resource="#Sensor_Element_Location"/>
  </rdf:Property>
  <rdf:Property rdf:ID="sampprop">
    <rdfs:label xml:lang="en">Sample_Properties</rdfs:label>
    <rdfs:domain rdf:resource="#Scan"/>    
	<rdfs:range rdf:resource="#Sample_Properties"/>
  </rdf:Property>
  <rdf:Property rdf:ID="lens">
    <rdfs:label xml:lang="en">Lens</rdfs:label>
    <rdfs:domain rdf:resource="#Frame_Hardware"/>    
	<rdfs:range rdf:resource="#Lens"/>
  </rdf:Property>
  <rdf:Property rdf:ID="profsond">
    <rdfs:label xml:lang="en">Profile_Sounding</rdfs:label>
    <rdfs:domain rdf:resource="#Profile_Properties"/>    
	<rdfs:range rdf:resource="#Profile_Sounding"/>
  </rdf:Property>
  <rdf:Property rdf:ID="wvbandpr">
    <rdfs:domain rdf:resource="#Spectral_Information"/>
    <rdfs:label xml:lang="en">Wavelength_Band_Properties</rdfs:label>
    <rdfs:range rdf:resource="#Wavelength_Band_Properties"/>
  </rdf:Property>
  <rdf:Property rdf:ID="sradprop">
    <rdfs:label xml:lang="en">Scan_Radiometric_Properties</rdfs:label>    
	<rdfs:comment>Function used to convert quantity in detector units to physical units.</rdfs:comment>
    <rdfs:domain rdf:resource="#Scan"/>
    <rdfs:range rdf:resource="#Data_Scaling_Information"/>
  </rdf:Property>
  <rdf:Property rdf:ID="dsttaf">
    <rdfs:label xml:lang="en">Distortion_Type_Affine</rdfs:label>    
	<rdfs:domain rdf:resource="#Distortion"/>
    <rdfs:range rdf:resource="#Distortion_Type_Affine"/>
  </rdf:Property>
  <rdf:Property rdf:ID="instdesc">
    <rdfs:label xml:lang="en">Instrument_Description</rdfs:label>  
    <rdfs:domain rdf:resource="#Instrument_Information"/>
	<rdfs:range rdf:resource="#Instrument_Description"/>
  </rdf:Property>
  <rdf:Property rdf:ID="scangeom">
    <rdfs:label xml:lang="en">Scan_Geometric_Properties</rdfs:label>    
	<rdfs:domain rdf:resource="#Scan"/>
    <rdfs:range rdf:resource="#Scan_Geometric_Properties"/>
  </rdf:Property>
  <rdf:Property rdf:ID="fidcent">
    <rdfs:label xml:lang="en">Fiducial_Center</rdfs:label>
    <rdfs:comment>Coordinates in millimeters, in the image coordinate system, of center point where lines between the four or more fiducial marks mee.</rdfs:comment>    
	<rdfs:domain rdf:resource="#Frame_Geometric_Properties"/>    
	<rdfs:range rdf:resource="#Location_Information"/>
  </rdf:Property>
  <rdf:Property rdf:ID="camtype">
    <rdfs:label xml:lang="en">Camera_Type</rdfs:label>    
	<rdfs:domain rdf:resource="#Frame_Hardware"/>
    <rdfs:range rdf:resource="#Camera_Type"/>
  </rdf:Property>
  <rdf:Property rdf:ID="scandisu">
    <rdfs:label xml:lang="en">Scan_Distance_Units</rdfs:label>
    <rdfs:domain rdf:resource="#Scan_Geometric_Properties"/>    
	<rdfs:range rdf:resource="#Scan_Distance_Units"/>
  </rdf:Property>
  <rdf:Property rdf:ID="zaxisdef">
    <rdfs:label xml:lang="en">Z_Axis_Definition</rdfs:label>    
	<rdfs:domain rdf:resource="#Axes"/>
    <rdfs:range rdf:resource="#Z_Axis_Definition"/>
  </rdf:Property>
  <rdf:Property rdf:ID="scanangu">
    <rdfs:label xml:lang="en">Scan_Angle_Units</rdfs:label>
    <rdfs:domain rdf:resource="#Scan_Geometric_Properties"/>
    <rdfs:range rdf:resource="#Scan_Angle_Units"/>    
  </rdf:Property>
  <rdf:Property rdf:ID="expotime">
    <rdfs:label xml:lang="en">Exposure_Time</rdfs:label>    
	<rdfs:comment>Length of exposure in seconds</rdfs:comment>
    <rdfs:domain rdf:resource="#Frame_Optics"/>
    <rdfs:range rdf:resource="http://www.w3.org/2001/XMLSchema#float"/>
  </rdf:Property>
  <rdf:Property rdf:ID="rotdesc">
    <rdfs:comment>Description of direction of instrument components relative to platform axes.</rdfs:comment>    
	<rdfs:domain rdf:resource="#Sensor_Orientation"/>
    <rdfs:range rdf:resource="http://www.w3.org/2001/XMLSchema#string"/>
  </rdf:Property>
  <rdf:Property rdf:ID="othcolde">
    <rdfs:label xml:lang="en">Other_Collection_Description</rdfs:label>    
    <rdfs:comment>Description of perperties of data collection system other than frame camera or absent.</rdfs:comment>
    <rdfs:domain rdf:resource="#Instrument_Description"/>
	<rdfs:range rdf:resource="http://www.w3.org/2001/XMLSchema#string"/>
  </rdf:Property>
  <rdf:Property rdf:ID="trandesc">
    <rdfs:label xml:lang="en">Translation_Description</rdfs:label>    
	<rdfs:comment>Description of position of instrument components relative to platform axes.</rdfs:comment>
    <rdfs:domain rdf:resource="#Sensor_Orientation"/>
    <rdfs:range rdf:resource="http://www.w3.org/2001/XMLSchema#string"/>
  </rdf:Property>
  <rdf:Property rdf:ID="afspeed">
    <rdfs:label xml:lang="en">Aerial_Film_Speed</rdfs:label>    
    <rdfs:comment>Two-thirds of the exposure in lux seconds at the point on the characteristic curve where the density is 0.3 above fog density, under processing conditions defined in ANSI PH2.34-1969.</rdfs:comment>	
	<rdfs:domain rdf:resource="#Frame_Hardware"/>
    <rdfs:range rdf:resource="http://www.w3.org/2001/XMLSchema#float"/>
  </rdf:Property>
  <rdf:Property rdf:ID="rsanumv">
    <rdfs:label xml:lang="en">Number_of_Angle_Distortion_Values</rdfs:label>
    <rdfs:comment>Number of distortion values supplied as a function of angle.</rdfs:comment>
    <rdfs:domain rdf:resource="#Angle_Dependent_Distortion"/>
	<rdfs:range rdf:resource="http://www.w3.org/2001/XMLSchema#int"/>
  </rdf:Property>
  <rdf:Property rdf:ID="pixelhgt">
    <rdfs:label xml:lang="en">Pixel_Height_Above_Ellipsoid</rdfs:label> 
    <rdfs:comment>Height of pixel above ellipsoid defined as part of spatial representation information, in units specified in Sample_Profile_Units.</rdfs:comment>
    <rdfs:domain rdf:resource="#Pixel_Description"/>
	<rdfs:range rdf:resource="http://www.w3.org/2001/XMLSchema#float"/>
  </rdf:Property>
  <rdf:Property rdf:ID="pkwavlen">
    <rdfs:label xml:lang="en">Peak_Wavelength</rdfs:label>
    <rdfs:comment>Wavelength of maximum sensitivity within the band, in units specified by Wavelength_Units.</rdfs:comment>    
	<rdfs:domain rdf:resource="#Wavelength_Band_Properties"/>
    <rdfs:range rdf:resource="http://www.w3.org/2001/XMLSchema#float"/>
  </rdf:Property>
  <rdf:Property rdf:ID="affc1">
    <rdfs:label xml:lang="en">Affine_Distortion_X_Prime_Coefficient</rdfs:label>
    <rdfs:domain rdf:resource="#Distortion_Type_Affine"/>
	<rdfs:range rdf:resource="http://www.w3.org/2001/XMLSchema#float"/>
  </rdf:Property>
  <rdf:Property rdf:ID="elestang">
    <rdfs:label xml:lang="en">Elevation_Start_Angle</rdfs:label>
    <rdfs:comment>Angle of start of elevation measurement from Elevation_Axis, in Scan_Angle_Units</rdfs:comment>    
	<rdfs:domain rdf:resource="#Elevation_Sweep"/>
    <rdfs:range rdf:resource="http://www.w3.org/2001/XMLSchema#float"/>
  </rdf:Property>
  <rdf:Property rdf:ID="nresval">
    <rdfs:comment>Number of angles at which values of resolving power are available.</rdfs:comment>
    <rdfs:domain rdf:resource="#Photographic_Resolving_Power"/>
    <rdfs:range rdf:resource="http://www.w3.org/2001/XMLSchema#int"/>
  </rdf:Property>
  <rdf:Property rdf:ID="xtkexang">
    <rdfs:label xml:lang="en">Cross_Track_Extent_Angle</rdfs:label>    
    <rdfs:comment>Angle between end and start of cross-track range.</rdfs:comment>	
    <rdfs:domain rdf:resource="#Cross_Track_Sweep"/>	
	<rdfs:range rdf:resource="http://www.w3.org/2001/XMLSchema#float"/>
  </rdf:Property>
  <rdf:Property rdf:ID="eleexang">
    <rdfs:label xml:lang="en">Elevation_Extent_Angle</rdfs:label>    
	<rdfs:comment>Angle between end and start of elevation range.</rdfs:comment>
    <rdfs:domain rdf:resource="#Elevation_Sweep"/>
    <rdfs:range rdf:resource="http://www.w3.org/2001/XMLSchema#float"/>  
  </rdf:Property>
  <rdf:Property rdf:ID="inslcali">   
    <rdfs:label xml:lang="en">Institution_of_Last_Calibration</rdfs:label>
    <rdfs:comment>Institution that performed the camera calibration that occurred at Date_of_Last_Calibration</rdfs:comment>
    <rdfs:domain rdf:resource="#Last_Calibration"/>    
	<rdfs:range rdf:resource="http://www.w3.org/2001/XMLSchema#string"/>
  </rdf:Property>
  <rdf:Property rdf:ID="imsizey">
    <rdfs:label xml:lang="en">Image_Size_y_Value</rdfs:label>    
    <rdfs:comment>Image size, in millimeters, in the direction of the y-axis.</rdfs:comment>
    <rdfs:domain rdf:resource="#Image_Size"/>
	<rdfs:range rdf:resource="http://www.w3.org/2001/XMLSchema#float"/>
  </rdf:Property>
  <rdf:Property rdf:ID="profsamp">
    <rdfs:label xml:lang="en">Number_of_Profile_Samples</rdfs:label>    
    <rdfs:comment>Number of heights at which measurements are made.</rdfs:comment>	
	<rdfs:domain rdf:resource="#Profile_Sounding"/>
    <rdfs:range rdf:resource="http://www.w3.org/2001/XMLSchema#int"/>
  </rdf:Property>
  <rdf:Property rdf:ID="lambdmax">
    <rdfs:label xml:lang="en">Maximum_Wavelength</rdfs:label>    
    <rdfs:comment>Maximum wavelength boundary of the spectral range of the band using the criterion in Band_Boundary_Definition, in units specified by Wavelength_Units.</rdfs:comment>	
	<rdfs:domain rdf:resource="#Wavelength_Band_Properties"/>
    <rdfs:range rdf:resource="http://www.w3.org/2001/XMLSchema#float"/>
  </rdf:Property>
  <rdf:Property rdf:ID="rsddval">
    <rdfs:label xml:lang="en">Distance_Distortion_Value</rdfs:label>    
	<rdfs:comment>Value of distortion at one of the radial distances specified by Radial_Distance_Interval, in micrometers.</rdfs:comment>
    <rdfs:domain rdf:resource="#Distance_Dependent_Distortion"/>    
	<rdfs:range rdf:resource="http://www.w3.org/2001/XMLSchema#float"/>
  </rdf:Property>
  <rdf:Property rdf:ID="xtksamp">
    <rdfs:label xml:lang="en">Number_of_Cross_Track_Samples</rdfs:label>    
    <rdfs:comment>Number of measurements in direction across the track in each scan.</rdfs:comment>	
	<rdfs:domain rdf:resource="#Cross_Track_Sweep"/>
    <rdfs:range rdf:resource="http://www.w3.org/2001/XMLSchema#int"/>
  </rdf:Property>
  <rdf:Property rdf:ID="ifovyval">
    <rdfs:comment>Size of instantaneous field of view, in direction defined by IFOV_y_Definition, in units given by IFOV_Units.</rdfs:comment>   
    <rdfs:domain rdf:resource="#Instantaneous_Field_of_View"/>
    <rdfs:range rdf:resource="http://www.w3.org/2001/XMLSchema#float"/>
  </rdf:Property>
  <rdf:Property rdf:ID="xtstpang">
    <rdfs:label xml:lang="en">Cross_Track_Extent_Angle</rdfs:label>
    <rdfs:comment>Angle between cross-track steps, in Scan_Angle_Units.</rdfs:comment>    
    <rdfs:domain rdf:resource="#Cross_Track_Sweep"/>	
	<rdfs:range rdf:resource="http://www.w3.org/2001/XMLSchema#float"/>
  </rdf:Property>
  <rdf:Property rdf:ID="ifovxval">
    <rdfs:label xml:lang="en">IFOV_x_Value</rdfs:label>
    <rdfs:comment>Size of instantaneous field of view, in direction defined by IFOV_x_Definition, in units give by IFOV_Units.</rdfs:comment>
    <rdfs:domain rdf:resource="#Instantaneous_Field_of_View"/>
    <rdfs:range rdf:resource="http://www.w3.org/2001/XMLSchema#float"/>
  </rdf:Property>
  <rdf:Property rdf:ID="scanstept">
    <rdfs:label xml:lang="en">Scan_Step_Time</rdfs:label>
    <rdfs:comment>Time for one step in scan, in Scan_Time_Units.</rdfs:comment>    
	<rdfs:domain rdf:resource="#Scan_Timing"/>
    <rdfs:range rdf:resource="http://www.w3.org/2001/XMLSchema#float"/>
  </rdf:Property>
  <rdf:Property rdf:ID="elevdesc">
    <rdfs:label xml:lang="en">Elevation_Description</rdfs:label>    
    <rdfs:comment>Additional information about elevation measurements, in text form.</rdfs:comment>	
	<rdfs:domain rdf:resource="#Scan_Elevation_Properties"/>
    <rdfs:range rdf:resource="http://www.w3.org/2001/XMLSchema#string"/>
  </rdf:Property>
  <rdf:Property rdf:ID="metlcali">
    <rdfs:label xml:lang="en">Method_of_Last_Calibration</rdfs:label>    
    <rdfs:comment>Method of most recent camera calibration</rdfs:comment>
    <rdfs:domain rdf:resource="#Last_Calibration"/>
	<rdfs:range rdf:resource="http://www.w3.org/2001/XMLSchema#string"/>
  </rdf:Property>
  <rdf:Property rdf:ID="resrad">
    <rdfs:label xml:lang="en">Resolving_Value_Radial</rdfs:label>    
	<rdfs:comment>Resolving power in radial direction, given in line pairs per millimeter.</rdfs:comment>
    <rdfs:domain rdf:resource="#Resolution_Value_Set"/>
    <rdfs:range rdf:resource="http://www.w3.org/2001/XMLSchema#float"/>
  </rdf:Property>
  <rdf:Property rdf:ID="scanrptt">
    <rdfs:label xml:lang="en">Scan_Repeat_Time</rdfs:label>    
	<rdfs:comment>Time between the start of one scan and the next, in Scan_Time_Units.</rdfs:comment>
    <rdfs:domain rdf:resource="#Scan_Timing"/>
    <rdfs:range rdf:resource="http://www.w3.org/2001/XMLSchema#float"/>
  </rdf:Property>
  <rdf:Property rdf:ID="quappsx">
    <rdfs:label xml:lang="en">Quality_of_Symmetry_Principal_Point_x_Value</rdfs:label>    
    <rdfs:comment>Standard deviation, in millimeters, of the x-position of the principal point of symmetry.</rdfs:comment>
    <rdfs:domain rdf:resource="#Quality_of_Principal_Point_of_Symmetry"/>
	<rdfs:range rdf:resource="http://www.w3.org/2001/XMLSchema#float"/>
  </rdf:Property>
  <rdf:Property rdf:ID="resangle">
    <rdfs:label xml:lang="en">Resolving_Angle</rdfs:label>
    <rdfs:comment>A field angle at which values of the resolving power are available.</rdfs:comment>    
	<rdfs:domain rdf:resource="#Resolution_Value_Set"/>
    <rdfs:range rdf:resource="http://www.w3.org/2001/XMLSchema#float"/>
  </rdf:Property>
  <rdf:Property rdf:ID="awar">
    <rdfs:label xml:lang="en">Area_Weighted_Average_Resolution</rdfs:label>
    <rdfs:comment>Area weighted average resolution, given in line pairs per millimeter</rdfs:comment> 
    <rdfs:domain rdf:resource="#Photographic_Resolving_Power"/>
	<rdfs:range rdf:resource="http://www.w3.org/2001/XMLSchema#float"/>
  </rdf:Property>
  <rdf:Property rdf:ID="lambdmin">
    <rdfs:label xml:lang="en">Minimum_Wavelength</rdfs:label>  
    <rdfs:comment>Minimum wavelength boundary of the spectral range of the band using the criterion in Band_Boundary_Definition, in units specified by Wavelength_Units.</rdfs:comment>
    <rdfs:domain rdf:resource="#Wavelength_Band_Properties"/>
	<rdfs:range rdf:resource="http://www.w3.org/2001/XMLSchema#float"/>
  </rdf:Property>
  <rdf:Property rdf:ID="affc2">
    <rdfs:label xml:lang="en">Affine_Distortion_Y_Prime_Coefficient</rdfs:label>  
    <rdfs:domain rdf:resource="#Distortion_Type_Affine"/>
	<rdfs:range rdf:resource="http://www.w3.org/2001/XMLSchema#float"/>
  </rdf:Property>
  <rdf:Property rdf:ID="magident">
    <rdfs:label xml:lang="en">Magazine_Identifier</rdfs:label>    
    <rdfs:comment>Unique alphanumeric identifier of individual magazine as assigned by manufacturer.</rdfs:comment>	
    <rdfs:domain rdf:resource="#Frame_Hardware"/>	
	<rdfs:range rdf:resource="http://www.w3.org/2001/XMLSchema#string"/>
  </rdf:Property>
  <rdf:Property rdf:ID="elevsamp">
    <rdfs:label xml:lang="en">Number_of_Elevation_Samples</rdfs:label>    
    <rdfs:comment>Number of measurements in direction across the track in each scan.</rdfs:comment>	
	<rdfs:domain rdf:resource="#Elevation_Sweep"/>
    <rdfs:range rdf:resource="http://www.w3.org/2001/XMLSchema#int"/>
  </rdf:Property>
  <rdf:Property rdf:ID="calfocl">
    <rdfs:label xml:lang="en">Calibrated_Focal_Length</rdfs:label>
    <rdfs:comment>Approximate distance between the projection center and the image plane in millimeters, mesured in the laboratory before launch.</rdfs:comment>
    <rdfs:domain rdf:resource="#Frame_Optics"/>
    <rdfs:range rdf:resource="http://www.w3.org/2001/XMLSchema#float"/>
  </rdf:Property>
  <rdf:Property rdf:ID="fcoper">
    <rdfs:label xml:lang="en">Frame_Operation</rdfs:label>
    <rdfs:domain rdf:resource="#Frame_Camera"/>    
	<rdfs:range rdf:resource="#Frame_Operation"/>
  </rdf:Property>
  <rdf:Property rdf:ID="spatresv">
    <rdfs:label xml:lang="en">Spatial_Resolution_Value</rdfs:label>
    <rdfs:domain rdf:resource="#Nominal_Spatial_Resolution"/>
    <rdfs:range rdf:resource="http://www.w3.org/2001/XMLSchema#float"/>
  </rdf:Property>
  <rdf:Property rdf:ID="quappax">
    <rdfs:label xml:lang="en">Quality_of_Autocollimation_Principal_Point_x_Value</rdfs:label>
    <rdfs:comment>Standard deviation, in millimeters, of the x-position of the principal point of autocollimation.</rdfs:comment>
    <rdfs:domain rdf:resource="#Quality_of_Principal_Point_of_Autocollimation"/>
	<rdfs:range rdf:resource="http://www.w3.org/2001/XMLSchema#float"/>
  </rdf:Property>
  <rdf:Property rdf:ID="rsangint">
    <rdfs:label xml:lang="en">Radial_Symmetrical_Angle_Interval</rdfs:label>    
	<rdfs:comment>Interval in angle at which distortion values are available, given in degrees.</rdfs:comment>
    <rdfs:domain rdf:resource="#Angle_Dependent_Distortion"/>
    <rdfs:range rdf:resource="http://www.w3.org/2001/XMLSchema#float"/>
  </rdf:Property>
  <rdf:Property rdf:ID="profst">
    <rdfs:label xml:lang="en">Profile_Start</rdfs:label>    
    <rdfs:comment>Height of start of profile measurements.</rdfs:comment>
    <rdfs:domain rdf:resource="#Profile_Sounding"/>
	<rdfs:range rdf:resource="http://www.w3.org/2001/XMLSchema#float"/>
  </rdf:Property>
  <rdf:Property rdf:ID="revrpolr">
    <rdfs:label xml:lang="en">Receiver_Polarization</rdfs:label>    
	<rdfs:comment>Polarization direction that a receiver is designed to accept.</rdfs:comment>
    <rdfs:domain rdf:resource="#Polarization_Characteristics"/>
    <rdfs:range rdf:resource="#Polarization"/>
  </rdf:Property>
  <rdf:Property rdf:ID="rsadval">
    <rdfs:label xml:lang="en">Angle_Distortion_Value</rdfs:label>   
    <rdfs:comment>Value of distortion at one of the angular distances specified by Radial_Symmetrical_Measurement_Angle, given in micrometers.</rdfs:comment>	
    <rdfs:domain rdf:resource="#Angle_Dependent_Distortion"/>
	<rdfs:range rdf:resource="http://www.w3.org/2001/XMLSchema#float"/>
  </rdf:Property>
  <rdf:Property rdf:ID="filmtype">
    <rdfs:label xml:lang="en">Film_Type</rdfs:label>
    <rdfs:comment>Manufacturer's name and specification of film.</rdfs:comment>    
	<rdfs:domain rdf:resource="#Frame_Hardware"/>
    <rdfs:range rdf:resource="http://www.w3.org/2001/XMLSchema#string"/>
  </rdf:Property>
  <rdf:Property rdf:ID="profdesc">
    <rdfs:label xml:lang="en">Profile_Description</rdfs:label>
    <rdfs:comment>Additional information about profile measurements, in text form.</rdfs:comment>    
	<rdfs:domain rdf:resource="#Profile_Properties"/>
    <rdfs:range rdf:resource="http://www.w3.org/2001/XMLSchema#string"/>
  </rdf:Property>
  <rdf:Property rdf:ID="eafspeed">
    <rdfs:label xml:lang="en">Effective_Aerial_Film_Speed</rdfs:label>    
    <rdfs:comment>Two-thirds of the exposure in lux seconds at the point on the characteristic curve where the density is 0.3 above fog density, under processing conditions other than those  defined in ANSI PH2.34-1969  or determined empirically for color and infrared-sensitive films not covered by ANSI PH2.34-1969.</rdfs:comment>	
	<rdfs:domain rdf:resource="#Frame_Hardware"/>
	<rdfs:range rdf:resource="http://www.w3.org/2001/XMLSchema#float"/>
  </rdf:Property>
  <rdf:Property rdf:ID="scan">
    <rdfs:label xml:lang="en">Scan</rdfs:label>
    <rdfs:domain rdf:resource="#Instrument_Description"/>    
	<rdfs:range rdf:resource="#Scan"/>
  </rdf:Property>
  <rdf:Property rdf:ID="pixldesc">
    <rdfs:label xml:lang="en">Pixel_Description</rdfs:label>
    <rdfs:domain rdf:resource="#Sample_Properties"/>    
	<rdfs:range rdf:resource="#Pixel_Description"/>
  </rdf:Property>
  <rdf:Property rdf:ID="xtkzero">
    <rdfs:label xml:lang="en">Cross_Track_Zero</rdfs:label>
    <rdfs:domain rdf:resource="#Scan_Cross_Track_Properties"/>
    <rdfs:range rdf:resource="#Cross_Track_Zero"/>
  </rdf:Property>
  <rdf:Property rdf:ID="xtkstang">
    <rdfs:label xml:lang="en">Cross_Track_Start_Angle</rdfs:label>    
    <rdfs:comment>Angle of start of cross-track measurement from Cross_Track_Axis, in Scan_Angle_Units</rdfs:comment>	
    <rdfs:domain rdf:resource="#Cross_Track_Sweep"/>
	<rdfs:range rdf:resource="http://www.w3.org/2001/XMLSchema#float"/>
  </rdf:Property>
  <rdf:Property rdf:ID="rsdnumv">
    <rdfs:label xml:lang="en">Number_of_Distance_Distortion_Values</rdfs:label>
    <rdfs:comment>Number of radial points at which distance-dependent distortion values are provided.</rdfs:comment>    
	<rdfs:domain rdf:resource="#Distance_Dependent_Distortion"/>
    <rdfs:range rdf:resource="http://www.w3.org/2001/XMLSchema#int"/>
  </rdf:Property>
  <rdf:Property rdf:ID="ftrtyp">
    <rdfs:label xml:lang="en">Filter_Type</rdfs:label>
    <rdfs:domain rdf:resource="#Filter_on_Camera"/>    
	<rdfs:range rdf:resource="#Filter_Type"/>
  </rdf:Property>
  <rdf:Property rdf:ID="orininfo">
    <rdfs:label xml:lang="en">Sensor_Orientation</rdfs:label>  
    <rdfs:domain rdf:resource="#Instrument_Description"/>
	<rdfs:range rdf:resource="#Sensor_Orientation"/>
  </rdf:Property>
  <rdf:Property rdf:ID="xtrkdesc">
    <rdfs:label xml:lang="en">Cross_Track_Description</rdfs:label>    
    <rdfs:comment>Additional information about cross-track measurements, in text form</rdfs:comment>	
	<rdfs:domain rdf:resource="#Scan_Cross_Track_Properties"/>
    <rdfs:range rdf:resource="http://www.w3.org/2001/XMLSchema#string"/>
  </rdf:Property>
  <rdf:Property rdf:ID="profdir">
    <rdfs:label xml:lang="en">Profiling_Direction</rdfs:label>
    <rdfs:domain rdf:resource="#Profile_Sounding"/>    
	<rdfs:range rdf:resource="#Profile_Direction"/>
  </rdf:Property>
  <rdf:Property rdf:ID="proffix">
    <rdfs:label xml:lang="en">Profile_Fixed</rdfs:label>
    <rdfs:comment>Fixed profile level at which scanning is taking place.</rdfs:comment>    
	<rdfs:domain rdf:resource="#Profile_Properties"/>
    <rdfs:range rdf:resource="http://www.w3.org/2001/XMLSchema#float"/>
  </rdf:Property>
  <rdf:Property rdf:ID="quappa">
    <rdfs:label xml:lang="en">Quality_of_Principal_Point_of_Autocollimation</rdfs:label>
    <rdfs:domain rdf:resource="#Frame_Geometric_Properties"/>
    <rdfs:range rdf:resource="#Quality_of_Principal_Point_of_Autocollimation"/>
  </rdf:Property>
  <rdf:Property rdf:ID="yaxisdef">
    <rdfs:label xml:lang="en">Y_Axis_Definition</rdfs:label>    
	<rdfs:domain rdf:resource="#Axes"/>
    <rdfs:range rdf:resource="#Y_Axis_Definition"/>
  </rdf:Property>
  <rdf:Property rdf:ID="quafocl">
    <rdfs:label xml:lang="en">Quality_of_Focal_Length</rdfs:label>
    <rdfs:comment>The standard deviation in millimeters of the calibrated focal length</rdfs:comment>
    <rdfs:domain rdf:resource="#Frame_Optics"/>    
	<rdfs:range rdf:resource="http://www.w3.org/2001/XMLSchema#float"/>
  </rdf:Property>
  <rdf:Property rdf:ID="pixelpsf">
    <rdfs:label xml:lang="en">Pixel_Point_Spread_Function</rdfs:label>
    <rdfs:comment>Pixel image distribution that would be produced by a single point.</rdfs:comment>
    <rdfs:domain rdf:resource="#Pixel_Description"/>
    <rdfs:range rdf:resource="http://www.w3.org/2001/XMLSchema#string"/>
  </rdf:Property>
  <rdf:Property rdf:ID="pixxtksz">
    <rdfs:label xml:lang="en">Pixel_Cross_Track_Size</rdfs:label>
    <rdfs:comment>Angular extent of pixel in cross-track direction, in units specified in Sample_Angle_Units.</rdfs:comment>
    <rdfs:domain rdf:resource="#Pixel_Description"/>
	<rdfs:range rdf:resource="http://www.w3.org/2001/XMLSchema#float"/>
  </rdf:Property>
  <rdf:Property rdf:ID="lightdrp">
    <rdfs:label xml:lang="en">Light_Drop</rdfs:label>    
    <rdfs:comment>The ratio of the light at the border of the image to that at the center, given as a percentage.</rdfs:comment>
    <rdfs:domain rdf:resource="#Frame_Radiometric_Properties"/>
	<rdfs:range rdf:resource="http://www.w3.org/2001/XMLSchema#float"/>
  </rdf:Property>
  <rdf:Property rdf:ID="rab2">
    <rdfs:label xml:lang="en">Radial_Asymmetrical_Coefficient_B2</rdfs:label>    
	<rdfs:domain rdf:resource="#Distortion_Type_Radial_Asymmetrical"/>
    <rdfs:range rdf:resource="http://www.w3.org/2001/XMLSchema#float"/>
  </rdf:Property>
  <rdf:Property rdf:ID="spectlim">
    <rdfs:label xml:lang="en">Spectral_Limit</rdfs:label>    
	<rdfs:comment>Maximum wavelength, in nanometers, at which focus of lens is judged accurate, errors due to chromatic aberration being too large at longer wavelengths.</rdfs:comment>
    <rdfs:domain rdf:resource="#Frame_Spectral_Properties"/>
    <rdfs:range rdf:resource="http://www.w3.org/2001/XMLSchema#float"/>
  </rdf:Property>
  <rdf:Property rdf:ID="xtkdir">
    <rdfs:label xml:lang="en">Cross_Track_Direction</rdfs:label>
    <rdfs:domain rdf:resource="#Cross_Track_Zero"/>    
	<rdfs:range rdf:resource="#Cross_Track_Direction"/>
  </rdf:Property>
  <rdf:Property rdf:ID="dsttrs">
    <rdfs:label xml:lang="en">Distortion_Type_Radial_Symmetrical</rdfs:label>
    <rdfs:domain rdf:resource="#Distortion"/>
    <rdfs:range rdf:resource="#Distortion_Type_Radial_Symmetrical"/>
  </rdf:Property>
  <rdf:Property rdf:ID="bandqual">
    <rdfs:label xml:lang="en">Band_Quality</rdfs:label>    
    <rdfs:comment>Description of state of band, including degree of degradation and impact on resolution and measurement accuracy.</rdfs:comment>	
    <rdfs:domain rdf:resource="#Wavelength_Band_Properties"/>	
	<rdfs:range rdf:resource="http://www.w3.org/2001/XMLSchema#string"/>
  </rdf:Property>
  <rdf:Property rdf:ID="fcradcal">
    <rdfs:label xml:lang="en">Frame_Radiometric_Calibration</rdfs:label>    
    <rdfs:comment>Transformaiton from units in which electronic detector measures to physical units.</rdfs:comment>	
    <rdfs:domain rdf:resource="#Frame_Radiometric_Properties"/>	
	<rdfs:range rdf:resource="#Data_Scaling_Information"/>
  </rdf:Property>
  <rdf:Property rdf:ID="framegeo">
    <rdfs:label xml:lang="en">Frame_Geometric_Properties</rdfs:label>
    <rdfs:domain rdf:resource="#Frame_Camera"/>    
	<rdfs:range rdf:resource="#Frame_Geometric_Properties"/>
  </rdf:Property>
  <rdf:Property rdf:ID="insttyp">
    <rdfs:label xml:lang="en">Instrument_Type</rdfs:label>    
	<rdfs:domain rdf:resource="#Instrument_Description"/>
    <rdfs:range rdf:resource="#Instrument_Type"/>
  </rdf:Property>
  <rdf:Property rdf:ID="fradprop">
    <rdfs:label xml:lang="en">Frame_Radiometric_Properties</rdfs:label> 
    <rdfs:domain rdf:resource="#Frame_Camera"/>
    <rdfs:range rdf:resource="#Frame_Radiometric_Properties"/>
  </rdf:Property>
  <rdf:Property rdf:ID="rsdispol">
    <rdfs:comment>Lens distortion in micrometers that is a function of the distance to the principal point of best symmetry.</rdfs:comment>    
	<rdfs:domain rdf:resource="#Distortion_Type_Radial_Symmetrical"/>
    <rdfs:range rdf:resource="#Polynomial_Function"/>
  </rdf:Property>
  <rdf:Property rdf:ID="banddesc">
    <rdfs:label xml:lang="en">Band_Description</rdfs:label>    
	<rdfs:comment>Additional descriptive material about band properties.</rdfs:comment>
    <rdfs:domain rdf:resource="#Wavelength_Band_Properties"/>
    <rdfs:range rdf:resource="http://www.w3.org/2001/XMLSchema#string"/>
  </rdf:Property>
  <rdf:Property rdf:ID="fcamoptc">
    <rdfs:label xml:lang="en">Frame_Optics</rdfs:label>    
	<rdfs:domain rdf:resource="#Frame_Camera"/>
    <rdfs:range rdf:resource="#Frame_Optics"/>
  </rdf:Property>
  <rdf:Property rdf:ID="opmode">
    <rdfs:label xml:lang="en">Operational_Mode</rdfs:label> 
    <rdfs:domain rdf:resource="#Instrument_Description"/>
	<rdfs:range rdf:resource="#Operational_Mode"/>
  </rdf:Property>
  <rdf:Property rdf:ID="polrzcha">
    <rdfs:label xml:lang="en">Polarization_Characteristics</rdfs:label> 
    <rdfs:domain rdf:resource="#Wavelength_Band_Properties"/>
	<rdfs:range rdf:resource="#Polarization_Characteristics"/>
  </rdf:Property>
  <rdf:Property rdf:ID="quappsy">
    <rdfs:label xml:lang="en">Quality_of_Symmetry_Principal_Point_y_Value</rdfs:label>    
	<rdfs:comment>Standard deviation, in millimeters, of the y-position of the principal point of symmetry.</rdfs:comment>
    <rdfs:domain rdf:resource="#Quality_of_Principal_Point_of_Symmetry"/>
    <rdfs:range rdf:resource="http://www.w3.org/2001/XMLSchema#float"/>
  </rdf:Property>
  <rdf:Property rdf:ID="samprofu">
    <rdfs:label xml:lang="en">Sample_Profile_Units</rdfs:label>    
    <rdfs:comment>Units used to measure profile heights and distances.</rdfs:comment>	
	<rdfs:domain rdf:resource="#Sample_Description_Units"/>
    <rdfs:range rdf:resource="#Altitude_Distance_Units"/>
  </rdf:Property>
  <rdf:Property rdf:ID="relaper">
    <rdfs:label xml:lang="en">Relative_Aperture</rdfs:label>    
    <rdfs:comment>Ratio of focal length of camera to diameter of opening through which camera gaters light.</rdfs:comment>
    <rdfs:domain rdf:resource="#Frame_Optics"/>
    <rdfs:range rdf:resource="http://www.w3.org/2001/XMLSchema#float"/>
  </rdf:Property>
  <rdf:Property rdf:ID="instref">
    <rdfs:label xml:lang="en">Instrument_Reference</rdfs:label>    
	<rdfs:comment>Reference providing description of instrument properties and behavior.</rdfs:comment>
    <rdfs:domain rdf:resource="#Instrument_Information"/>
    <rdfs:range rdf:resource="#Citation_Information"/>
  </rdf:Property>
  <rdf:Property rdf:ID="sampdesu">
    <rdfs:label xml:lang="en">Sample_Description_Units</rdfs:label> 
    <rdfs:domain rdf:resource="#Sample_Properties"/>    
	<rdfs:range rdf:resource="#Sample_Description_Units"/>
  </rdf:Property>
  <rdf:Property rdf:ID="scanstart">
    <rdfs:label xml:lang="en">Scan_Start_Time</rdfs:label>
    <rdfs:comment>Time at start of scan.</rdfs:comment>    
    <rdfs:domain rdf:resource="#Scan_Timing"/>	
	<rdfs:range rdf:resource="http://www.w3.org/2001/XMLSchema#dateTime"/>
  </rdf:Property>
  <rdf:Property rdf:ID="ifovunit">
    <rdfs:domain rdf:resource="#Instantaneous_Field_of_View"/>    
	<rdfs:range rdf:resource="#IFOV_Units"/>
  </rdf:Property>
  <rdf:Property rdf:ID="fcspecpr">
    <rdfs:label xml:lang="en">Frame_Spectral_Properties</rdfs:label>    
	<rdfs:domain rdf:resource="#Frame_Camera"/>
    <rdfs:range rdf:resource="#Frame_Spectral_Properties"/>
  </rdf:Property>
  <rdf:Property rdf:ID="pixelvsz">
    <rdfs:label xml:lang="en">Pixel_Elevation_Size</rdfs:label>    
    <rdfs:comment>Size of pixel in elevation direction, in units specified in Sample_Angle_Units.</rdfs:comment>	
	<rdfs:domain rdf:resource="#Pixel_Description"/>
    <rdfs:range rdf:resource="http://www.w3.org/2001/XMLSchema#float"/>
  </rdf:Property>
  <rdf:Property rdf:ID="elevdir">
    <rdfs:label xml:lang="en">Elevation_Direction</rdfs:label>    
	<rdfs:domain rdf:resource="#Elevation_Zero"/>
    <rdfs:range rdf:resource="#Elevation_Direction"/>
  </rdf:Property>
  <rdf:Property rdf:ID="senselso">
    <rdfs:label xml:lang="en">Source_of_Element_Location</rdfs:label>    
	<rdfs:comment>Citation for reference providing sensor element location infformation.</rdfs:comment>
    <rdfs:domain rdf:resource="#Sensor_Element_Location"/>
    <rdfs:range rdf:resource="#Citation_Information"/>
  </rdf:Property>
  <rdf:Property rdf:ID="xtkswp">
    <rdfs:label xml:lang="en">Cross_Track_Sweep</rdfs:label>    
	<rdfs:domain rdf:resource="#Scan_Cross_Track_Properties"/>
    <rdfs:range rdf:resource="#Cross_Track_Sweep"/>
  </rdf:Property>
  <rdf:Property rdf:ID="bbnddef">
    <rdfs:label xml:lang="en">Band_Boundary_Definition</rdfs:label>    
	<rdfs:domain rdf:resource="#Wavelength_Band_Properties"/>
    <rdfs:range rdf:resource="#Band_Boundary_Definition"/>
  </rdf:Property>
  <rdf:Property rdf:ID="rab1">
    <rdfs:label xml:lang="en">Radial_Asymmetrical_Coefficient_B1</rdfs:label>    
	<rdfs:domain rdf:resource="#Distortion_Type_Radial_Asymmetrical"/>
    <rdfs:range rdf:resource="http://www.w3.org/2001/XMLSchema#float"/>
  </rdf:Property>
  <rdf:Property rdf:ID="rsdmdist">
    <rdfs:label xml:lang="en">Radial_Symmetrical_Distance_Interval</rdfs:label>
    <rdfs:comment>Radial intervals at which distortion values are available, given in millimeters.</rdfs:comment>
    <rdfs:domain rdf:resource="#Distance_Dependent_Distortion"/>    
    <rdfs:range rdf:resource="http://www.w3.org/2001/XMLSchema#float"/>
  </rdf:Property>
  <rdf:Property rdf:ID="ifovydef">
    <rdfs:label xml:lang="en">IFOV_y_Definition</rdfs:label>    
	<rdfs:domain rdf:resource="#Instantaneous_Field_of_View"/>
    <rdfs:range rdf:resource="#IFOV_y_Definition"/>
  </rdf:Property>
  <rdf:Property rdf:ID="restang">
    <rdfs:label xml:lang="en">Resolving_Value_Tangential</rdfs:label>    
    <rdfs:comment>Resolving power in tangential direction, given in line pairs per millimeter.</rdfs:comment>	
	<rdfs:domain rdf:resource="#Resolution_Value_Set"/>
    <rdfs:range rdf:resource="http://www.w3.org/2001/XMLSchema#float"/>
  </rdf:Property>
  <rdf:Property rdf:ID="axes">
    <rdfs:label xml:lang="en">Axes</rdfs:label>
    <rdfs:domain rdf:resource="#Sensor_Orientation"/>    
	<rdfs:range rdf:resource="#Axes"/>
  </rdf:Property>
  <rdf:Property rdf:ID="ifov">
    <rdfs:label xml:lang="en">Instantaneous_Field_of_View</rdfs:label>    
	<rdfs:domain rdf:resource="#Scan_Geometric_Properties"/>
    <rdfs:range rdf:resource="#Instantaneous_Field_of_View"/>
  </rdf:Property>
  <rdf:Property rdf:ID="profstep">
    <rdfs:label xml:lang="en">Profile_Step</rdfs:label>    
    <rdfs:comment>Distance between profile steps, in Scan_Distance_Units.</rdfs:comment>	
    <rdfs:domain rdf:resource="#Profile_Sounding"/>
	<rdfs:range rdf:resource="http://www.w3.org/2001/XMLSchema#float"/>
  </rdf:Property>
  <rdf:Property rdf:ID="datlcali">
    <rdfs:label xml:lang="en">Date_of_Last_Calibration</rdfs:label>    
	<rdfs:comment>Date of most recent camera calibration</rdfs:comment>
    <rdfs:domain rdf:resource="#Last_Calibration"/>
    <rdfs:range rdf:resource="http://www.w3.org/2001/XMLSchema#date"/>
  </rdf:Property>
  <rdf:Property rdf:ID="elstpang">
    <rdfs:label xml:lang="en">Elevation_Step_Angle</rdfs:label>
    <rdfs:comment>Angle between elevation steps, in Scan_Angle_Units.</rdfs:comment>
    <rdfs:domain rdf:resource="#Elevation_Sweep"/>
	<rdfs:range rdf:resource="http://www.w3.org/2001/XMLSchema#float"/>
  </rdf:Property>
  <rdf:Property rdf:ID="camident">
    <rdfs:label xml:lang="en">Camera_Identifier</rdfs:label>
    <rdfs:domain rdf:resource="#Frame_Hardware"/>    
	<rdfs:range rdf:resource="http://www.w3.org/2001/XMLSchema#string"/>
  </rdf:Property>
  <rdf:Property rdf:ID="quappay">
    <rdfs:label xml:lang="en">Quality_of_Autocollimation_Principal_Point_y_Value</rdfs:label>    
	<rdfs:comment>Standard deviation, in millimeters, of the y-position of the principal point of autocollimation.</rdfs:comment>
    <rdfs:domain rdf:resource="#Quality_of_Principal_Point_of_Autocollimation"/>
    <rdfs:range rdf:resource="http://www.w3.org/2001/XMLSchema#float"/>
  </rdf:Property>
  <rdf:Property rdf:ID="elfixang">
    <rdfs:comment>Constant angle relative to elevation axis at which sanner is held while it scans in another direciton.</rdfs:comment> 
	<rdfs:domain rdf:resource="#Scan_Elevation_Properties"/>
    <rdfs:range rdf:resource="http://www.w3.org/2001/XMLSchema#float"/>
  </rdf:Property>
  <rdf:Property rdf:ID="instpdes">
    <rdfs:label xml:lang="en">Instrument_Properties_Description</rdfs:label>
    <rdfs:comment>Textual information on instrument properties, in areas not otherwise specified in this standard.</rdfs:comment>    
	<rdfs:domain rdf:resource="#Instrument_Description"/>
    <rdfs:range rdf:resource="http://www.w3.org/2001/XMLSchema#string"/>
  </rdf:Property>
  <rdf:Property rdf:ID="rsaddist">
    <rdfs:label xml:lang="en">Angle_Dependent_Distortion</rdfs:label>    
	<rdfs:domain rdf:resource="#Distortion_Type_Radial_Symmetrical"/>
    <rdfs:range rdf:resource="#Angle_Dependent_Distortion"/>
  </rdf:Property>
  <rdf:Property rdf:ID="elevzero">
    <rdfs:label xml:lang="en">Elevation_Zero</rdfs:label>
    <rdfs:domain rdf:resource="#Scan_Elevation_Properties"/>
    <rdfs:range rdf:resource="#Elevation_Zero"/>
  </rdf:Property>
  <rdf:Property rdf:ID="fcssgrid">
    <rdfs:label xml:lang="en">Sensor_Grid</rdfs:label>
    <rdfs:comment>Number of cells along axes of sensor grid</rdfs:comment>    
	<rdfs:domain rdf:resource="#Sensor_System"/>
    <rdfs:range rdf:resource="#Raster_Object_Type"/>
  </rdf:Property>
  <rdf:Property rdf:ID="nowvband">
    <rdfs:label xml:lang="en">Number_of_Wavelength_Bands</rdfs:label>    
    <rdfs:comment>Number of separate wavelength ranges at which system measures.</rdfs:comment>	
    <rdfs:domain rdf:resource="#Spectral_Information"/>
	<rdfs:range rdf:resource="#Number_of_Bands"/>
  </rdf:Property>
  <rdf:Property rdf:ID="quapps">
    <rdfs:label xml:lang="en">Quality_of_Principal_Point_of_Symmetry</rdfs:label>    
    <rdfs:domain rdf:resource="#Frame_Geometric_Properties"/>	
	<rdfs:range rdf:resource="#Quality_of_Principal_Point_of_Symmetry"/>
  </rdf:Property>
  <rdf:Property rdf:ID="colltype">
    <rdfs:label xml:lang="en">collection_Type</rdfs:label>
    <rdfs:domain rdf:resource="#Instrument_Description"/>
    <rdfs:range rdf:resource="#Collection_Type"/>
  </rdf:Property>
  <rdf:Property rdf:ID="fcamhwar">
    <rdfs:label xml:lang="en">Frame_Hardware</rdfs:label>    
	<rdfs:domain rdf:resource="#Frame_Camera"/>
    <rdfs:range rdf:resource="#Frame_Hardware"/>
  </rdf:Property>
  <rdf:Property rdf:ID="scandur">
    <rdfs:comment>Duration of a single scan, in Scan_Time_Units.</rdfs:comment>    
    <rdfs:domain rdf:resource="#Scan_Timing"/>	
	<rdfs:range rdf:resource="http://www.w3.org/2001/XMLSchema#float"/>
  </rdf:Property>
  <rdf:Property rdf:ID="elevaxis">
    <rdfs:label xml:lang="en">Elevation_Axis</rdfs:label>    
    <rdfs:domain rdf:resource="#Elevation_Zero"/>	
	<rdfs:range rdf:resource="#Elevation_Axis"/>
  </rdf:Property>
  <rdf:Property rdf:ID="imsizex">
    <rdfs:label xml:lang="en">Image_Size_x_Value</rdfs:label>    
    <rdfs:comment>Image size, in millimeters, in the direction of the x-axis</rdfs:comment>
    <rdfs:domain rdf:resource="#Image_Size"/>
	<rdfs:range rdf:resource="http://www.w3.org/2001/XMLSchema#float"/>
  </rdf:Property>
  <rdf:Property rdf:ID="fcss">
    <rdfs:label xml:lang="en">Sensor_System</rdfs:label>
    <rdfs:domain rdf:resource="#Frame_Geometric_Properties"/>    
	<rdfs:range rdf:resource="#Sensor_System"/>
  </rdf:Property>
  <rdf:Property rdf:ID="lensidnt">
    <rdfs:label xml:lang="en">Lens_Identifier</rdfs:label>    
    <rdfs:comment>Unique alphanumeric identifier assigned by camera manufacturer to individual lens.</rdfs:comment>
    <rdfs:domain rdf:resource="#Lens"/>
	<rdfs:range rdf:resource="http://www.w3.org/2001/XMLSchema#string"/>
  </rdf:Property>
  <rdf:Property rdf:ID="fcres">
    <rdfs:label xml:lang="en">Reseau</rdfs:label>    
    <rdfs:comment>Calibrated positions of engraved reseau-crosses that are pressed against the film during exposure, given in millimeters in the image coordinate system.</rdfs:comment>	
	<rdfs:domain rdf:resource="#Frame_Geometric_Properties"/>
    <rdfs:range rdf:resource="#Location_Information"/>
  </rdf:Property>
  <rdf:Property rdf:ID="xtfixang">
    <rdfs:label xml:lang="en">Cross_Track_Fixed_Angle</rdfs:label>    
	<rdfs:comment>Constant angle relative to cross-track axis at which scanner is held while it scans in another direction.</rdfs:comment>
    <rdfs:domain rdf:resource="#Scan_Cross_Track_Properties"/>
    <rdfs:range rdf:resource="http://www.w3.org/2001/XMLSchema#float"/>
  </rdf:Property>
  <rdf:Property rdf:ID="profext">
    <rdfs:label xml:lang="en">Profile_Extent</rdfs:label>
    <rdfs:comment>Distance between end and start of profile range, in Scan_Distance_Units.</rdfs:comment>
    <rdfs:domain rdf:resource="#Profile_Sounding"/>
	<rdfs:range rdf:resource="http://www.w3.org/2001/XMLSchema#float"/>
  </rdf:Property>
  <rdf:Property rdf:ID="scantime">
    <rdfs:label xml:lang="en">Scan_Timing</rdfs:label>
    <rdfs:domain rdf:resource="#Scan_Geometric_Properties"/>    
	<rdfs:range rdf:resource="#Scan_Timing"/>
  </rdf:Property>
  <rdf:Property rdf:ID="lastcali">
    <rdfs:label xml:lang="en">Last_Calibration</rdfs:label>    
	<rdfs:domain rdf:resource="#Frame_Optics"/>
    <rdfs:range rdf:resource="#Last_Calibration"/>
  </rdf:Property>
  <rdf:Property rdf:ID="fcfid">
    <rdfs:label xml:lang="en">Fiducial</rdfs:label>
    <rdfs:comment>Calibrated coordinates for four or more marks attached to the frame of the camera, in millimeters in the image coordinate system.</rdfs:comment>    
    <rdfs:domain rdf:resource="#Frame_Geometric_Properties"/>	
	<rdfs:range rdf:resource="#Location_Information"/>
  </rdf:Property>
  <rdf:Property rdf:ID="locationinfo">
    <rdfs:label xml:lang="en">Location_Information</rdfs:label>
    <rdfs:domain rdf:resource="#Metadata"/>
    <rdfs:range rdf:resource="#Location_Information"/>
  </rdf:Property>
  <rdf:Property rdf:ID="geographicboundingbox">
    <rdfs:label xml:lang="en">Geographic_Bounding_Box</rdfs:label>
    <rdfs:domain rdf:resource="#Location_Information"/>
    <rdfs:range rdf:resource="#EX_GeographicBoundingBox"/>
  </rdf:Property>
  <rdf:Property rdf:ID="northBoundLatitude">
    <rdfs:label xml:lang="en">North_Bound_Latitude</rdfs:label>
    <rdfs:domain rdf:resource="#EX_GeographicBoundingBox"/>
    <rdfs:range rdf:resource="http://www.w3.org/2001/XMLSchema#double"/>
  </rdf:Property>
  <rdf:Property rdf:ID="southBoundLatitude">
    <rdfs:label xml:lang="en">South_Bound_Latitude</rdfs:label>
    <rdfs:domain rdf:resource="#EX_GeographicBoundingBox"/>
    <rdfs:range rdf:resource="http://www.w3.org/2001/XMLSchema#double"/>
  </rdf:Property>
  <rdf:Property rdf:ID="eastBoundLongitude">
    <rdfs:label xml:lang="en">East_Bound_Longitude</rdfs:label>
    <rdfs:domain rdf:resource="#EX_GeographicBoundingBox"/>
    <rdfs:range rdf:resource="http://www.w3.org/2001/XMLSchema#double"/>
  </rdf:Property>
  <rdf:Property rdf:ID="westBoundLongitude">
    <rdfs:label xml:lang="en">West_Bound_Longitude</rdfs:label>
    <rdfs:domain rdf:resource="#EX_GeographicBoundingBox"/>
    <rdfs:range rdf:resource="http://www.w3.org/2001/XMLSchema#double"/>
  </rdf:Property>
  <rdf:Property rdf:ID="coordzu">
    <rdfs:label xml:lang="en">Coordinate_Z_Units</rdfs:label>
    <rdfs:domain rdf:resource="#Location_Information"/>
    <rdfs:range rdf:resource="#Coordinate_Z_Units"/>
  </rdf:Property>
  <rdf:Property rdf:ID="coorzval">
    <rdfs:label xml:lang="en">Coordinate_z_Value</rdfs:label>    
	<rdfs:comment>Location of point along z-axis.</rdfs:comment>
    <rdfs:domain rdf:resource="#Coordinate_Point"/>
    <rdfs:range rdf:resource="http://www.w3.org/2001/XMLSchema#double"/>
  </rdf:Property>
  <rdf:Property rdf:ID="unrefsys">
    <rdfs:label xml:lang="en">Unreferenced_Coordinate_System</rdfs:label>    
	<rdfs:comment>Coordinate system which is not georeferenced and for which georeferencing information is unavailable or irrelevant.</rdfs:comment>
    <rdfs:domain rdf:resource="#Coordinate_System"/>
    <rdfs:range rdf:resource="http://www.w3.org/2001/XMLSchema#string"/>
  </rdf:Property>
  <rdf:Property rdf:ID="numpoint">
    <rdfs:label xml:lang="en">Number_of_Points</rdfs:label>    
    <rdfs:comment>Number of coordinate positions.</rdfs:comment>	
    <rdfs:domain rdf:resource="#Location_Information"/>
	<rdfs:range rdf:resource="http://www.w3.org/2001/XMLSchema#int"/>
  </rdf:Property>
  <rdf:Property rdf:ID="cooryval">
    <rdfs:label xml:lang="en">Coordinate_y_Value</rdfs:label>    
    <rdfs:comment>Location of point along  y-axis.</rdfs:comment>  
    <rdfs:domain rdf:resource="#Coordinate_Point"/>
	<rdfs:range rdf:resource="http://www.w3.org/2001/XMLSchema#double"/>
  </rdf:Property>
  <rdf:Property rdf:ID="coorxval">
    <rdfs:label xml:lang="en">Coordinate_x_Value</rdfs:label>    
	<rdfs:comment>Location of point along x-axis.</rdfs:comment>
    <rdfs:domain rdf:resource="#Coordinate_Point"/>
    <rdfs:range rdf:resource="http://www.w3.org/2001/XMLSchema#double"/>
  </rdf:Property>
  <rdf:Property rdf:ID="refsys">
    <rdfs:label xml:lang="en">Referenced_Coordinate_System</rdfs:label>
    <rdfs:comment>Coordinate system that can be georeferenced.</rdfs:comment>    
    <rdfs:domain rdf:resource="#Coordinate_System"/>
    <rdfs:range rdf:resource="http://www.w3.org/2001/XMLSchema#string"/>
  </rdf:Property>
  <rdf:Property rdf:ID="coordsys">
    <rdfs:label xml:lang="en">Coordinate_System</rdfs:label>
    <rdfs:domain rdf:resource="#Location_Information"/>    
	<rdfs:range rdf:resource="#Coordinate_System"/>
  </rdf:Property>
  <rdf:Property rdf:ID="coordpt">
    <rdfs:label xml:lang="en">Coordinate_Z_Units</rdfs:label>    
	<rdfs:domain rdf:resource="#Location_Information"/>
    <rdfs:range rdf:resource="#Coordinate_Point"/>
  </rdf:Property>
  <rdf:Property rdf:ID="coordxyu">
    <rdfs:label xml:lang="en">Coordinate_XY_Units</rdfs:label>
    <rdfs:domain rdf:resource="#Location_Information"/>    
	<rdfs:range rdf:resource="#Coordinate_XY_Unit"/>
  </rdf:Property>
</rdf:RDF>


<!-- Generated by the OWL API (version 3.3.1957) http://owlapi.sourceforge.net -->
