# Supplementary material for: A DNA-Based Semantic Fusion Model for Remote Sensing Data
Source: PLoS One. 2013 Oct 8;8(10):e77090. doi: 10.1371/journal.pone.0077090 (PMC3792926; doi:10.1371/journal.pone.0077090)
Supplement: File S2 — Code for ID 103001001E1EB700 instance (see also http://cs.jnu.edu.cn/sun/ontology ). Computer code in the RDF language is ontology annotation file of remote sensing data (catalog ID 103001001E1EB700) instance in Figure 2 . The RDF/OWL API is required. (RDF). (RDF) [file pone.0077090.s004.rdf]

<?xml version="1.0"?>
<rdf:RDF xmlns="http://cs.jnu.edu.cn/sun/ontology/103001001E1EB700#"
   xml:base="http://cs.jnu.edu.cn/sun/ontology/103001001E1EB700"
   xmlns:ersm="http://cs.jnu.edu.cn/sun/ontology/ersm#"
   xmlns:rdfs="http://www.w3.org/2000/01/rdf-schema#"
   xmlns:owl="http://www.w3.org/2002/07/owl#"
   xmlns:xsd="http://www.w3.org/2001/XMLSchema#"
   xmlns:rdf="http://www.w3.org/1999/02/22-rdf-syntax-ns#">
  <owl:Ontology rdf:about="Created by Heng SUN for SRM-DNA project">
    <rdfs:label xml:lang="en">Catalog ID 103001001E1EB700 Imagery Instance from WorldView-2 Satellite</rdfs:label>
  </owl:Ontology>   
  <ersm:Metadata rdf:ID="E1EB7">
     <ersm:idntinfo>
	   <ersm:Identification_Information>
	     <ersm:datsetid rdf:datatype="http://www.w3.org/2001/XMLSchema#string">103001001E1EB700</ersm:datsetid>
	   </ersm:Identification_Information>
	 </ersm:idntinfo>
	 <ersm:instrumentinfo>
	   <ersm:Instrument_Information>
	     <ersm:instdesc>
		   <ersm:Instrument_Description>
	         <ersm:instpdes rdf:datatype="http://www.w3.org/2001/XMLSchema#string">WorldView-2</ersm:instpdes>
		     <ersm:scan>
			   <ersm:Scan>
		         <ersm:scangeom>
				   <ersm:Scan_Geometric_Properties>
		             <ersm:scantime>
					   <ersm:Scan_Timing>
			             <ersm:scanstart rdf:datatype="http://www.w3.org/2001/XMLSchema#dateTime">2013-1-28</ersm:scanstart>
					   </ersm:Scan_Timing>
			         </ersm:scantime>
			         <ersm:xtrkprop>
					   <ersm:Scan_Cross_Track_Properties>
			             <ersm:xtfixang rdf:datatype="http://www.w3.org/2001/XMLSchema#float">12.89</ersm:xtfixang>
                       </ersm:Scan_Cross_Track_Properties>
			         </ersm:xtrkprop>
			         <ersm:scanangu  rdf:resource="http://cs.jnu.edu.cn/sun/ontology/ersm#Degrees"/>			 
		           </ersm:Scan_Geometric_Properties>
				 </ersm:scangeom>
		         <ersm:scspprop>
		           <ersm:Panchromatic_Band>
				     <ersm:nomspres>
					   <ersm:Nominal_Spatial_Resolution>
			             <ersm:spatresv rdf:datatype="http://www.w3.org/2001/XMLSchema#float">0.46</ersm:spatresv>
			             <ersm:spatresu rdf:resource="http://cs.jnu.edu.cn/sun/ontology/ersm#Meters"/>
			           </ersm:Nominal_Spatial_Resolution>
					 </ersm:nomspres>
			         <ersm:nowvband>
					   <ersm:Number_of_Bands>
			             <ersm:numbands rdf:datatype="http://www.w3.org/2001/XMLSchema#int">1</ersm:numbands>
			           </ersm:Number_of_Bands>
					 </ersm:nowvband>
			         <ersm:wvbandpr>
			           <ersm:Panchromatic>
					     <ersm:banddesc rdf:datatype="http://www.w3.org/2001/XMLSchema#string">Panchromatic Sensor Band</ersm:banddesc>
			             <ersm:lambdmin rdf:datatype="http://www.w3.org/2001/XMLSchema#float">450</ersm:lambdmin>
			             <ersm:lambdmax rdf:datatype="http://www.w3.org/2001/XMLSchema#float">800</ersm:lambdmax>
			             <ersm:waveunit rdf:resource="http://cs.jnu.edu.cn/sun/ontology/ersm#nm"/>
			           </ersm:Panchromatic>
					 </ersm:wvbandpr>
                  </ersm:Panchromatic_Band>
		         </ersm:scspprop>
		         <ersm:scspprop>
		           <ersm:Multispectral_Band>
				     <ersm:nomspres>
					   <ersm:Nominal_Spatial_Resolution>
			             <ersm:spatresv rdf:datatype="http://www.w3.org/2001/XMLSchema#float">1.85</ersm:spatresv>
			             <ersm:spatresu rdf:resource="http://cs.jnu.edu.cn/sun/ontology/ersm#Meters"/>
					   </ersm:Nominal_Spatial_Resolution>
			         </ersm:nomspres>		     
			         <ersm:nowvband>
					   <ersm:Number_of_Bands>
			             <ersm:numbands rdf:datatype="http://www.w3.org/2001/XMLSchema#int">8</ersm:numbands>
			           </ersm:Number_of_Bands>
			         </ersm:nowvband>
			         <ersm:wvbandpr>
                       <ersm:Coastal>
			             <ersm:banddesc rdf:datatype="http://www.w3.org/2001/XMLSchema#string">Coastal Spectral Band</ersm:banddesc>
			             <ersm:lambdmin rdf:datatype="http://www.w3.org/2001/XMLSchema#float">400</ersm:lambdmin>
			             <ersm:lambdmax rdf:datatype="http://www.w3.org/2001/XMLSchema#float">450</ersm:lambdmax>
			             <ersm:waveunit rdf:resource="http://cs.jnu.edu.cn/sun/ontology/ersm#nm"/>
                       </ersm:Coastal>
			         </ersm:wvbandpr>
			         <ersm:wvbandpr>
					   <ersm:Blue>
			             <ersm:banddesc rdf:datatype="http://www.w3.org/2001/XMLSchema#string">Blue Spectral Band</ersm:banddesc>
			             <ersm:lambdmin rdf:datatype="http://www.w3.org/2001/XMLSchema#float">450</ersm:lambdmin>
			             <ersm:lambdmax rdf:datatype="http://www.w3.org/2001/XMLSchema#float">510</ersm:lambdmax>
			             <ersm:waveunit rdf:resource="http://cs.jnu.edu.cn/sun/ontology/ersm#nm"/>
                       </ersm:Blue>
			         </ersm:wvbandpr>
			         <ersm:wvbandpr>
                       <ersm:Green>					
			             <ersm:banddesc rdf:datatype="http://www.w3.org/2001/XMLSchema#string">Green Spectral Band</ersm:banddesc>
			             <ersm:lambdmin rdf:datatype="http://www.w3.org/2001/XMLSchema#float">510</ersm:lambdmin>
			             <ersm:lambdmax rdf:datatype="http://www.w3.org/2001/XMLSchema#float">580</ersm:lambdmax>
			             <ersm:waveunit rdf:resource="http://cs.jnu.edu.cn/sun/ontology/ersm#nm"/>
			           </ersm:Green>
					 </ersm:wvbandpr>
			         <ersm:wvbandpr>
			           <ersm:Yellow>
					     <ersm:banddesc rdf:datatype="http://www.w3.org/2001/XMLSchema#string">Yellow Spectral Band</ersm:banddesc>
			             <ersm:lambdmin rdf:datatype="http://www.w3.org/2001/XMLSchema#float">585</ersm:lambdmin>
			             <ersm:lambdmax rdf:datatype="http://www.w3.org/2001/XMLSchema#float">625</ersm:lambdmax>
			             <ersm:waveunit rdf:resource="http://cs.jnu.edu.cn/sun/ontology/ersm#nm"/>
			           </ersm:Yellow>
					 </ersm:wvbandpr>
			         <ersm:wvbandpr>
			           <ersm:Red_Edge>
					     <ersm:banddesc rdf:datatype="http://www.w3.org/2001/XMLSchema#string">Red Edge Spectral Band</ersm:banddesc>
			             <ersm:lambdmin rdf:datatype="http://www.w3.org/2001/XMLSchema#float">705</ersm:lambdmin>
			             <ersm:lambdmax rdf:datatype="http://www.w3.org/2001/XMLSchema#float">745</ersm:lambdmax>
			             <ersm:waveunit rdf:resource="http://cs.jnu.edu.cn/sun/ontology/ersm#nm"/>
			           </ersm:Red_Edge>
					 </ersm:wvbandpr>
			         <ersm:wvbandpr>
			           <ersm:Red>
					     <ersm:banddesc rdf:datatype="http://www.w3.org/2001/XMLSchema#string">Red Spectral Band</ersm:banddesc>
			             <ersm:lambdmin rdf:datatype="http://www.w3.org/2001/XMLSchema#float">630</ersm:lambdmin>
			             <ersm:lambdmax rdf:datatype="http://www.w3.org/2001/XMLSchema#float">690</ersm:lambdmax>
			             <ersm:waveunit rdf:resource="http://cs.jnu.edu.cn/sun/ontology/ersm#nm"/>
			           </ersm:Red>
					 </ersm:wvbandpr>
			         <ersm:wvbandpr>
			           <ersm:NearIR1>
					     <ersm:banddesc rdf:datatype="http://www.w3.org/2001/XMLSchema#string">Near IR1 Spectral Band</ersm:banddesc>
			             <ersm:lambdmin rdf:datatype="http://www.w3.org/2001/XMLSchema#float">770</ersm:lambdmin>
			             <ersm:lambdmax rdf:datatype="http://www.w3.org/2001/XMLSchema#float">895</ersm:lambdmax>
			             <ersm:waveunit rdf:resource="http://cs.jnu.edu.cn/sun/ontology/ersm#nm"/>
			           </ersm:NearIR1>
					 </ersm:wvbandpr>
			         <ersm:wvbandpr>
			           <ersm:NearIR2>
					     <ersm:banddesc rdf:datatype="http://www.w3.org/2001/XMLSchema#string">Near IR2 Spectral Band</ersm:banddesc>
			             <ersm:lambdmin rdf:datatype="http://www.w3.org/2001/XMLSchema#float">860</ersm:lambdmin>
			             <ersm:lambdmax rdf:datatype="http://www.w3.org/2001/XMLSchema#float">1040</ersm:lambdmax>
			             <ersm:waveunit rdf:resource="http://cs.jnu.edu.cn/sun/ontology/ersm#nm"/>
			           </ersm:NearIR2>
					 </ersm:wvbandpr>
				   </ersm:Multispectral_Band>
				 </ersm:scspprop>
			   </ersm:Scan>
		     </ersm:scan>
		   </ersm:Instrument_Description>
	     </ersm:instdesc>
	   </ersm:Instrument_Information>
	 </ersm:instrumentinfo>
	 <ersm:dataqualityinfo>
	   <ersm:Data_Quality_Information>
	     <ersm:imagequal rdf:datatype="http://www.w3.org/2001/XMLSchema#string">Excellent</ersm:imagequal>
	     <ersm:Cloud_Cover rdf:datatype="http://www.w3.org/2001/XMLSchema#string">0</ersm:Cloud_Cover>
	     <ersm:acqinfo>
		   <ersm:Acquisition_Information>
	         <ersm:solarazea rdf:datatype="http://www.w3.org/2001/XMLSchema#float">44.84</ersm:solarazea>
		   </ersm:Acquisition_Information>
	     </ersm:acqinfo>
	   </ersm:Data_Quality_Information>
	 </ersm:dataqualityinfo>
	 <ersm:locationinfo>
	   <ersm:Location_Information>
	     <ersm:coordsys>
		   <ersm:Coordinate_System>
	         <ersm:refsys rdf:datatype="http://www.w3.org/2001/XMLSchema#string">D_North_American_1927</ersm:refsys>
		   </ersm:Coordinate_System>
	     </ersm:coordsys>
	     <ersm:geographicboundingbox>
		   <ersm:EX_GeographicBoundingBox>
	         <ersm:northBoundLatitude rdf:datatype="http://www.w3.org/2001/XMLSchema#double">24.02</ersm:northBoundLatitude>
		     <ersm:southBoundLatitude rdf:datatype="http://www.w3.org/2001/XMLSchema#double">22.97</ersm:southBoundLatitude>
		     <ersm:eastBoundLongitude rdf:datatype="http://www.w3.org/2001/XMLSchema#double">113.44</ersm:eastBoundLongitude>
		     <ersm:westBoundLongitude rdf:datatype="http://www.w3.org/2001/XMLSchema#double">113.27</ersm:westBoundLongitude>
		   </ersm:EX_GeographicBoundingBox>
	     </ersm:geographicboundingbox>
	   </ersm:Location_Information>
	 </ersm:locationinfo>
  </ersm:Metadata>
</rdf:RDF>


<!-- Generated by the OWL API (version 3.3.1957) http://owlapi.sourceforge.net -->
