# Supplementary material for: A DNA-Based Semantic Fusion Model for Remote Sensing Data
Source: PLoS One. 2013 Oct 8;8(10):e77090. doi: 10.1371/journal.pone.0077090 (PMC3792926; doi:10.1371/journal.pone.0077090)
Supplement: File S3 — The sequential conversion code in C language. The code accesses and converts the data stored contiguously on disk. Despite the cache provided by the operating system, an application that performs a large number of reads, conversions and writes usually faces the performance challenge. GCC compiler is required. (C). (C) [file pone.0077090.s005.c]

/*
 *BigData2DNA_Seq.c - sequential big data conversion from digital information to DNA
 * 
 *http://cs.jnu.edu.cn/sun/research/srm-dna/
 *Jinan University, Jan 2013
 *
 *Compiling and running C program
 * $gcc -o BigData2DNA_Seq BigData2DNA_Seq.c
 * $./BigData2DNA_Seq /public/users/tsunheng/dataset /public/users/tsunheng/result
 *
 *Each result olio is Address(32)+8*Segment(16)=160bp
 *long flanked by 20-mer amplification primers
 */

#include <stdio.h>
#include <unistd.h>
#include <string.h>
#include <sys/stat.h>
#include <fcntl.h>
#include <ftw.h>
#include <stdlib.h>
#include <errno.h>
#include <time.h> 

#define _FILE_OFFSET_BITS 64
#define __USE_LARGEFILE64
#define DIR_ARG 1 
#define RES_ARG 2
#define DATA_FRAGMENTATION_SIZE 4096
#define DATA_BLOCK_ADDRESS_BITS 32
#define LENGTH_SEGMENT 16

int
main(int argc,char *argv[])
{
	int i;
	clock_t initial_time,finish_time;
	/* Dataset assigned so far */
    int dataset_assigned_cnt;
    /* Count of the datasets */ 
    int dataset_cnt;
    /* Store dataset names*/
    char **dataset_name;
    FILE *fdataset,*fresult;
    long int fdataset_size;
    long int fdataset_offset;
    int data_block_size;
    char result_dataset_name[100];
    /* default dataset max */
    int dataset_max=32767;
    /* max length of dataset name */ 
    int name_len=100;
    
    if(argc!=3) {
	  for(i=0; i<=argc; i++) 
        printf("argv[%d]:%s\n", i, argv[i]); 
	  printf("Program needs two arguments:\n");
	  printf("%s <dataset dir> <result dir>\n",argv[0]);
    }
    
    initial_time=clock();
    void get_dataset_names(char *,char ***,int *);
    char *get_file_Name(char *);
    void convert_triple(int,char **,char *,long int);
    char *byt2bp(char);
    char *int2bp(long int); 
    
     /* Set aside buffer to store dataset names */
    dataset_name=(char **)malloc(dataset_max*sizeof(char *));
    for(i=0;i<dataset_max;i++)
       dataset_name[i]=(char *)malloc(name_len*sizeof(char));
     /* Collect the names of the datasets */ 
    get_dataset_names(argv[DIR_ARG],&dataset_name,&dataset_cnt);
    dataset_assigned_cnt=0;
	while (dataset_assigned_cnt<dataset_cnt){
		 /* open dataset file */
        if ((fdataset = fopen(dataset_name[dataset_assigned_cnt], "r")) == NULL){
        fprintf(stderr, "%s\n", strerror(errno));
        exit(EXIT_FAILURE); 
        } 
        fseeko(fdataset, 0L, SEEK_END); 
        fdataset_size = (long int)ftello(fdataset); 
        fclose(fdataset);
	    /* creat the result file */
        strcpy(result_dataset_name,argv[RES_ARG]);
        strcat(result_dataset_name,"/Result");
	    strcat(result_dataset_name,"_");
	    strcat(result_dataset_name,get_file_Name(dataset_name[dataset_assigned_cnt]));
	    fresult=fopen(result_dataset_name, "w");
	    fclose(fresult);
        
        fdataset_offset = 0;
        
        while(fdataset_offset<fdataset_size){
        	convert_triple(argc,argv,dataset_name[dataset_assigned_cnt],fdataset_offset);
        	fdataset_offset=fdataset_offset+DATA_FRAGMENTATION_SIZE;
        }
        dataset_assigned_cnt++;
    }
    finish_time=clock();
    printf("Sequential program has been terminated at %f seconds\n",(double)(finish_time-initial_time)/CLOCKS_PER_SEC);
    free(dataset_name);
    return 0;
} 

void
get_dataset_names(char *directory,char ***dataset_name,int *dataset_cnt)
{
  *dataset_cnt=0;
  int fn(const char *path,const struct stat *st,int ftype){
    if (ftype==FTW_F){
      strcpy((*dataset_name)[(*dataset_cnt)],path);
	  (*dataset_cnt)++; 
	} 
    return 0;
  }
  ftw(directory,fn,500);
  return;
} 

char*
get_file_Name(char *ptr)
{ 
  int i=strlen(ptr)+1;
  ptr+=i; 
  while(i-->0) 
    if((*ptr--) == '/') 
      break; 
  ptr+=2;
  return ptr;
}

void
convert_triple(int argc,char *argv[],char *dataset_name,long int fdataset_offset)
{
  int k,res;
  int fd;
  char result_dataset_name[100];
  char *byt2bp(char);
  char *int2bp(long int); 
  /* chars in a data block */
  int char_cnt=0;
  char *buffer;
  char *string_buf;
  string_buf=(char *)malloc((DATA_FRAGMENTATION_SIZE+1)*sizeof(char));
  /* forward sequencing & amplification primer */
  char f[21]="AGGCTAAGACATTCGACCAC";
  /* reverse 20-mer primer */
  char r[21]="ACACCTTGACTGATTGGCTC";

  if ((buffer=(char *)malloc((DATA_FRAGMENTATION_SIZE/LENGTH_SEGMENT*201+1)*sizeof(char)))==NULL){
	printf("Not enough memory to allocate the buffer!\n");
	exit(1);
  }
  strcpy(buffer,f); 
  strcat(buffer,int2bp(fdataset_offset/LENGTH_SEGMENT));
  fd=open(dataset_name,O_RDONLY);
  if (fd==-1){
    printf("Unable open dataset file: %s\n",dataset_name);
	exit(1);
  }
  
  lseek(fd,fdataset_offset*sizeof(char),SEEK_SET);
  k=read(fd,string_buf,DATA_FRAGMENTATION_SIZE); 
  close(fd);
  string_buf[k]='\0';
  while(string_buf[char_cnt]!='\0') {
	strcat(buffer,byt2bp(string_buf[char_cnt]));
    char_cnt++;
    if((char_cnt%LENGTH_SEGMENT==0)&&(string_buf[char_cnt]!='\0')){
      strcat(buffer,r); 
	  strcat(buffer,"\n");
	  strcat(buffer,f);
      strcat(buffer,int2bp((int)(char_cnt/LENGTH_SEGMENT)+(fdataset_offset/LENGTH_SEGMENT)));
    }	   
  }
  /* Pad last data line to keep all oligos same size */
  if(char_cnt%LENGTH_SEGMENT==0){
    strcat(buffer,r);  
    strcat(buffer,"\n\0");
    free(string_buf);
  }else{
     for(k=char_cnt%LENGTH_SEGMENT;k<LENGTH_SEGMENT;k++)
       strcat(buffer,byt2bp((char)(rand()%256)));
     strcat(buffer,r);  
     strcat(buffer,"\n\0");
     free(string_buf);
   }
  /* get the name of result file */
  strcpy(result_dataset_name,argv[RES_ARG]);
  strcat(result_dataset_name,"/Result");
  strcat(result_dataset_name,"_");
  strcat(result_dataset_name,get_file_Name(dataset_name));
  res=open(result_dataset_name,O_RDWR);
  if (res==-1){
    printf("Unable open result file: %s\n",result_dataset_name);
	exit(1);
  }
  lseek(res,201*fdataset_offset/LENGTH_SEGMENT*sizeof(char),SEEK_SET);
  write(res,buffer,strlen(buffer));
  close(res);      
  free(buffer);
  return;
}

char*
int2bp(long int address)
{
  char *p=(char *)malloc((DATA_BLOCK_ADDRESS_BITS+1)*sizeof(char));
  /* binary string */
  char bs[DATA_BLOCK_ADDRESS_BITS];
  char bit_x,base_u;
  char base_u1='\0';
  char base_u2='\0';
  int i;
  /* character-base mapping */
  char address_map[127];
  /* 
   * encode rule
   * a,g=zero bit
   * C,T=one bit
   */
  address_map['0']='a';
  address_map['1']='T'; 
  address_map['a']='g';
  address_map['T']='C';
  address_map['g']='a';
  address_map['C']='T';

  for(i=0;i<DATA_BLOCK_ADDRESS_BITS;i++){
   	if(address&1) bs[i]='1';
    else bs[i]='0';
    address=address>>1;
  }

  for(i=0;i<DATA_BLOCK_ADDRESS_BITS;i++){
	bit_x=bs[i];
 	base_u=address_map[bit_x];
 	if((rand()%2)<1) 
	  /* pick synonym a=g,C=T */	
	  base_u=address_map[base_u];
 	if((base_u==base_u1)&&(base_u==base_u2)) 
	  base_u=address_map[base_u];
    base_u1=base_u2;
 	base_u2=base_u;	 
    p[i]=base_u;
  }
  p[DATA_BLOCK_ADDRESS_BITS]='\0';
  return p;
}

char*
byt2bp(char dataset_char)
{
  char *p=(char *)malloc(9*sizeof(char));
  /* binary string */
  char bs[8];
  char bit_x,base_u;
  char base_u1='\0';
  char base_u2='\0';
  int i;
  /* character-base mapping */
  char address_map[127];
  /* 
   * encode rule
   * a,g=zero bit
   * C,T=one bit
   */
  address_map['0']='a';
  address_map['1']='T'; 
  address_map['a']='g';
  address_map['T']='C';
  address_map['g']='a';
  address_map['C']='T';

  for(i=7;i>=0;i--){
   	if(dataset_char&1) bs[i]='1';
    else bs[i]='0';
    dataset_char=dataset_char>>1;
  }
	
  for(i=0;i<8;i++){
	bit_x=bs[i];
 	base_u=address_map[bit_x];
 	if((rand()%2)<1) 
	  /* pick synonym a=g,C=T */	
	  base_u=address_map[base_u];
 	if((base_u==base_u1)&&(base_u==base_u2)) 
	  base_u=address_map[base_u];
    base_u1=base_u2;
 	base_u2=base_u;	 
    p[i]=base_u;
  }
  p[8]='\0';
  return p;	
}
