# Supplementary material for: A DNA-Based Semantic Fusion Model for Remote Sensing Data
Source: PLoS One. 2013 Oct 8;8(10):e77090. doi: 10.1371/journal.pone.0077090 (PMC3792926; doi:10.1371/journal.pone.0077090)
Supplement: File S4 — The parallel conversion code in C language. To support the run-time allocation of conversion tasks, a manager/worker-style parallel C program has been built. The multiple processes of this parallel program can simultaneously access and convert big data by utilizing the MPI-IO. The MPI API is required. (C). (C) [file pone.0077090.s006.c]

/*
 *BigData2DNA_Parallel.c - parallel big data conversion from digital information to DNA
 * 
 *http://cs.jnu.edu.cn/sun/research/srm-dna/
 *Jinan University, Feb 2013
 *
 *Compiling and running MPI program
 * $mpicc -o BigData2DNA_Parallel BigData2DNA_Parallel.c
 * $mpirun -np 21 BigData2DNA_Parallel /public/users/tsunheng/dataset /public/users/tsunheng/result
 *
 *Each result olio is Address(32)+8*Segment(16)=160bp
 *long flanked by 20-mer amplification primers
 */

#include <mpi.h>
#include <stdio.h>
#include <unistd.h>
#include <string.h>
#include <sys/stat.h>
#include <ftw.h>
#include <stdlib.h>
#include <errno.h>

#define _FILE_OFFSET_BITS 64
#define __USE_LARGEFILE64
#define DATASET_NAME_MSG 0 
#define EMPTY_MSG 1
#define DATASET_OFFSET_MSG 2
#define DATABLOCK_NO_MSG 3
#define DATABLOCK_NO_LOOP_MSG 4
#define DATASET_NO_MSG 5
#define DATASET_NO_LOOP_MSG 6
#define DIR_ARG 1
#define RES_ARG 2
#define DATA_FRAGMENTATION_SIZE 4096
#define DATA_BLOCK_ADDRESS_BITS 32
#define LENGTH_SEGMENT 16

int
main(int argc,char *argv[])
{
  int process_id;
  int process_cnt;
  int i;
  double initial_time;
  MPI_Comm worker_comm;
  void manager(int,char **,int);
  void worker(int,char **,int,MPI_Comm);

  MPI_Init(&argc,&argv);
  MPI_Comm_rank(MPI_COMM_WORLD,&process_id);
  MPI_Comm_size(MPI_COMM_WORLD,&process_cnt);
  
  if(argc!=3) {
    if(!process_id){
	  for(i=0; i<=argc; i++) 
        printf("argv[%d]:%s\n", i, argv[i]); 
	  printf("Program needs two arguments:\n");
	  printf("%s <dataset dir> <result dir>\n",argv[0]);
	}
  }else
    if(process_cnt<2){
      printf("Program needs at least two processes\n");
    }else{
      if(!process_id){
        initial_time=MPI_Wtime();
		MPI_Comm_split(MPI_COMM_WORLD,MPI_UNDEFINED,process_id,&worker_comm);
	    manager(argc,argv,process_cnt);
	    printf("Process 'manager' has been terminated at %f seconds\n",
			   MPI_Wtime()-initial_time);
	  }else{
		 initial_time=MPI_Wtime();
         MPI_Comm_split(MPI_COMM_WORLD,0,process_id,&worker_comm);
		 worker(argc,argv,process_cnt,worker_comm);
	     printf("Process 'worker %d' has been terminated at %f seconds\n",
			    process_id, MPI_Wtime()-initial_time);
	   }
	 }
	MPI_Finalize();
	return 0;
}


void
manager(int argc,char *argv[],int process_cnt)
{
  /* Dataset assigned so far */
  int dataset_assigned_cnt;
  /* Count of the datasets */ 
  int dataset_cnt;
  /* Store dataset names*/
  char **dataset_name;
  char itoa_name[4];
  int i; 
  int message;
  /* Message source process */
  int src;
  /* Message status */
  MPI_Status status;
  /* Message tag */
  int tag;
  /* Count of terminated processes */
  int terminated;
  /* Count of processes that have completed all tasks in the process of a dataset */
  int completed;
  FILE *fdataset,*fresult;
  long int fdataset_size;
  long int fdataset_offset;
  int data_block_size;
  int count,trigger,loop_cnt;
  char result_dataset_name[50];
  /* default dataset max */
  int dataset_max=32767;
  /* max length of dataset name */ 
  int name_len=100;
  void get_dataset_names(char *,char ***,int *);
  char *get_file_Name(char *);
  /* Set aside buffer to store dataset names */
  dataset_name=(char **)malloc(dataset_max*sizeof(char *));
  for(i=0;i<dataset_max;i++)
    dataset_name[i]=(char *)malloc(name_len*sizeof(char));

  /* Collect the names of the datasets */ 
  get_dataset_names(argv[DIR_ARG],&dataset_name,&dataset_cnt);

  terminated=0;
	 
  dataset_assigned_cnt=0;
	  
  while (dataset_assigned_cnt<dataset_cnt)
  {
    completed=0;

    /* open dataset file */
    if ((fdataset = fopen(dataset_name[dataset_assigned_cnt], "r")) == NULL){
      fprintf(stderr, "%s\n", strerror(errno));
      exit(EXIT_FAILURE); 
    } 

    fseeko(fdataset, 0L, SEEK_END); 
    fdataset_size = (long int)ftello(fdataset); 
    fclose(fdataset);

	/* creat the result file */
    strcpy(result_dataset_name,argv[RES_ARG]);
	strcat(result_dataset_name,"/Result(proc");
    sprintf(itoa_name,"%d",process_cnt-1);
	strcat(result_dataset_name,itoa_name);
	strcat(result_dataset_name,")_");
	strcat(result_dataset_name,get_file_Name(dataset_name[dataset_assigned_cnt]));
	fresult=fopen(result_dataset_name, "w");
	fclose(fresult);

    fdataset_offset = 0;
	count=0;
	trigger=0;
	loop_cnt=0;
	while(completed<(process_cnt-1))
	{ 
	  if (++count>(process_cnt-1)){
		count=count-process_cnt+1;
	  }
	  MPI_Recv(&message,1,MPI_INT,MPI_ANY_SOURCE,EMPTY_MSG,MPI_COMM_WORLD,&status); 
      src=status.MPI_SOURCE;
      if(fdataset_offset<fdataset_size){
		MPI_Send(dataset_name[dataset_assigned_cnt],strlen(dataset_name[dataset_assigned_cnt])+1,
			     MPI_CHAR,src,DATASET_NAME_MSG,MPI_COMM_WORLD);
        MPI_Send(&fdataset_offset,1,MPI_LONG,src,DATASET_OFFSET_MSG,MPI_COMM_WORLD);
		fdataset_offset = fdataset_offset+DATA_FRAGMENTATION_SIZE;
	  }else{
         if (!trigger) {
		   trigger=1;
		   loop_cnt=process_cnt-count;
         }
		 if ((dataset_assigned_cnt+1)<dataset_cnt){
           if (loop_cnt>0) {
             MPI_Send(dataset_name[dataset_assigned_cnt],strlen(dataset_name[dataset_assigned_cnt])+1,
			          MPI_CHAR,src,DATABLOCK_NO_LOOP_MSG,MPI_COMM_WORLD);
			 loop_cnt--;
           } else
			   MPI_Send(NULL,0,MPI_CHAR,src,DATABLOCK_NO_MSG,MPI_COMM_WORLD);
         } else {
			 if (loop_cnt>0) {
               MPI_Send(dataset_name[dataset_assigned_cnt],strlen(dataset_name[dataset_assigned_cnt])+1,
			            MPI_CHAR,src,DATASET_NO_LOOP_MSG,MPI_COMM_WORLD);
			   loop_cnt--;               
			 } else
		         MPI_Send(NULL,0,MPI_CHAR,src,DATASET_NO_MSG,MPI_COMM_WORLD);
		   }
		 completed++; 
	   } 
	  
    }
    dataset_assigned_cnt++;
  }
}

void
worker(int argc,char *argv[],int process_cnt,MPI_Comm worker_comm)
{
  long int fdataset_offset;
  /* Name of plain text file */
  char *dataset_name;
  /* Message tag */
  int tag;
  /* Chars in dataset name */
  int name_len;
  /* Info about message */
  MPI_Status status;
  void convert_triple(int,char **,char *,long int,int,MPI_Comm);

  MPI_Send(NULL,0,MPI_UNSIGNED_CHAR,0,EMPTY_MSG,MPI_COMM_WORLD);
  
  for(;;){
    /* find out length of dataset name */
	MPI_Probe(0,MPI_ANY_TAG,MPI_COMM_WORLD,&status);
	MPI_Get_count(&status,MPI_CHAR,&name_len);
	/* block or drop out if no more work */
    if(!name_len){
	  MPI_Recv(dataset_name,name_len,MPI_CHAR,0,MPI_ANY_TAG,MPI_COMM_WORLD,&status);
      tag=status.MPI_TAG;
      if (tag==DATASET_NO_MSG)
        break;
	  else {
		MPI_Barrier(worker_comm);
	    MPI_Send(NULL,0,MPI_LONG,0,EMPTY_MSG,MPI_COMM_WORLD);
	    continue;
      }
	}

	dataset_name=(char *)malloc(name_len);
	MPI_Recv(dataset_name,name_len,MPI_CHAR,0,MPI_ANY_TAG,MPI_COMM_WORLD,&status);
    tag=status.MPI_TAG;
	
	if (tag==DATABLOCK_NO_LOOP_MSG){
	  convert_triple(argc,argv,dataset_name,-1,process_cnt,worker_comm);	
	  free(dataset_name);
	  MPI_Barrier(worker_comm);
	  MPI_Send(NULL,0,MPI_UNSIGNED_CHAR,0,EMPTY_MSG,MPI_COMM_WORLD);
	  continue;
	} else {
	    if (tag==DATASET_NO_LOOP_MSG){
	      convert_triple(argc,argv,dataset_name,-1,process_cnt,worker_comm);	
          free(dataset_name);
		  break;
		} else {
		    if (tag==DATASET_NAME_MSG){
			  MPI_Recv(&fdataset_offset,1,MPI_LONG,0,DATASET_OFFSET_MSG,MPI_COMM_WORLD,&status); 
	          convert_triple(argc,argv,dataset_name,fdataset_offset,process_cnt,worker_comm);	
              free(dataset_name);
	          MPI_Send(NULL,0,MPI_UNSIGNED_CHAR,0,EMPTY_MSG,MPI_COMM_WORLD);
			}
		  }
	  }	    
  }
}

void
get_dataset_names(char *directory,char ***dataset_name,int *dataset_cnt)
{
  *dataset_cnt=0;
  int fn(const char *path,const struct stat *st,int ftype){
    if (ftype==FTW_F){
      strcpy((*dataset_name)[(*dataset_cnt)],path);
	  (*dataset_cnt)++; 
	} 
    return 0;
  }
  ftw(directory,fn,500);
  return;
} 

char*
get_file_Name(char *ptr)
{ 
  int i=strlen(ptr)+1;
  ptr+=i; 
  while(i-->0) 
    if((*ptr--) == '/') 
      break; 
  ptr+=2;
  return ptr;
}

void
convert_triple(int argc,char *argv[],char *dataset_name,long int fdataset_offset,int process_cnt,MPI_Comm worker_comm)
{
  int k,res;
  int id;
  MPI_File fp;
  MPI_Status status;
  char result_dataset_name[50];
  char *byt2bp(char);
  char *int2bp(long int); 
  /* chars in a data block */
  int char_cnt=0;
  char *buffer;
  char itoa_name[4];
  char *string_buf;
  string_buf=(char *)malloc((DATA_FRAGMENTATION_SIZE+1)*sizeof(char));
  /* forward sequencing & amplification primer */
  char f[21]="AGGCTAAGACATTCGACCAC";
  /* reverse 20-mer primer */
  char r[21]="ACACCTTGACTGATTGGCTC";

  if (fdataset_offset<0) {
	res=MPI_File_open(worker_comm,dataset_name,MPI_MODE_RDONLY,MPI_INFO_NULL,&fp); 
    if (res){
      printf("Unable open dataset file: %s\n",dataset_name);
	  exit(1);
    }
    MPI_File_close(&fp);
	
    strcpy(result_dataset_name,argv[RES_ARG]);
	strcat(result_dataset_name,"/Result(proc");
    sprintf(itoa_name,"%d",process_cnt-1);
	strcat(result_dataset_name,itoa_name);
	strcat(result_dataset_name,")_");
    strcat(result_dataset_name,get_file_Name(dataset_name));
    res=MPI_File_open(worker_comm,result_dataset_name,MPI_MODE_RDWR,
	                MPI_INFO_NULL,&fp);
    if (res){
      printf("Unable open dataset file: %s\n",result_dataset_name);
	  exit(1);
    }
    MPI_File_close(&fp);

	return;
  }

  if ((buffer=(char *)malloc((DATA_FRAGMENTATION_SIZE/LENGTH_SEGMENT*200+1)*sizeof(MPI_CHAR)))==NULL){
	printf("Not enough memory to allocate the buffer!\n");
	exit(1);
  }
  strcpy(buffer,f); 
  strcat(buffer,int2bp(fdataset_offset/LENGTH_SEGMENT));
  res=MPI_File_open(worker_comm,dataset_name,MPI_MODE_RDONLY,MPI_INFO_NULL,&fp);
  if (res){
    printf("Unable open dataset file: %s\n",dataset_name);
	exit(1);
  }
  MPI_File_seek(fp,fdataset_offset*sizeof(char),MPI_SEEK_SET);
  MPI_File_read(fp,string_buf,DATA_FRAGMENTATION_SIZE,MPI_CHAR,&status); 
  MPI_File_close(&fp);
  string_buf[DATA_FRAGMENTATION_SIZE]='\0';
  while(string_buf[char_cnt]!='\0') {
	strcat(buffer,byt2bp(string_buf[char_cnt]));
    char_cnt++;
    if((char_cnt%LENGTH_SEGMENT==0)&&(string_buf[char_cnt]!='\0')){
      strcat(buffer,r); 
	  strcat(buffer,"\n");
	  strcat(buffer,f);
      strcat(buffer,int2bp((int)(char_cnt/LENGTH_SEGMENT)+(fdataset_offset/LENGTH_SEGMENT)));
    }	   
  }
  /* Pad last data line to keep all oligos same size */
  if(char_cnt%LENGTH_SEGMENT==0){
    strcat(buffer,r);  
    strcat(buffer,"\n");
    free(string_buf);
  }else{
     for(k=char_cnt%LENGTH_SEGMENT;k<LENGTH_SEGMENT;k++)
       strcat(buffer,byt2bp((char)(rand()%256)));
     strcat(buffer,r);  
     strcat(buffer,"\n");
     free(string_buf);
   }
  /* get the name of result file */
  strcpy(result_dataset_name,argv[RES_ARG]);
  strcat(result_dataset_name,"/Result(proc");
  sprintf(itoa_name,"%d",process_cnt-1);
  strcat(result_dataset_name,itoa_name);
  strcat(result_dataset_name,")_");
  strcat(result_dataset_name,get_file_Name(dataset_name));
  res=MPI_File_open(worker_comm,result_dataset_name,MPI_MODE_RDWR,
	                    MPI_INFO_NULL,&fp);

  if (res){
    printf("Unable open dataset file: %s\n",result_dataset_name);
	exit(1);
  }
  MPI_File_seek(fp,201*fdataset_offset/LENGTH_SEGMENT*sizeof(char),MPI_SEEK_SET);
  MPI_File_write(fp,buffer,DATA_FRAGMENTATION_SIZE/LENGTH_SEGMENT*201,MPI_CHAR,&status);
  MPI_File_close(&fp);
  free(buffer);
  return;
}

char*
int2bp(long int address)
{
  char *p=(char *)malloc((DATA_BLOCK_ADDRESS_BITS+1)*sizeof(char));
  /* binary string */
  char bs[DATA_BLOCK_ADDRESS_BITS];
  char bit_x,base_u;
  char base_u1='\0';
  char base_u2='\0';
  int i;
  /* character-base mapping */
  char address_map[127];
  /* 
   * encode rule
   * a,g=zero bit
   * C,T=one bit
   */
  address_map['0']='a';
  address_map['1']='T'; 
  address_map['a']='g';
  address_map['T']='C';
  address_map['g']='a';
  address_map['C']='T';

  for(i=0;i<DATA_BLOCK_ADDRESS_BITS;i++){
   	if(address&1) bs[i]='1';
    else bs[i]='0';
    address=address>>1;
  }

  for(i=0;i<DATA_BLOCK_ADDRESS_BITS;i++){
	bit_x=bs[i];
 	base_u=address_map[bit_x];
 	if((rand()%2)<1) 
	  /* pick synonym a=g,C=T */	
	  base_u=address_map[base_u];
 	if((base_u==base_u1)&&(base_u==base_u2)) 
	  base_u=address_map[base_u];
    base_u1=base_u2;
 	base_u2=base_u;	 
    p[i]=base_u;
  }
  p[DATA_BLOCK_ADDRESS_BITS]='\0';
  return p;
}

char*
byt2bp(char dataset_char)
{
  char *p=(char *)malloc(9*sizeof(char));
  /* binary string */
  char bs[8];
  char bit_x,base_u;
  char base_u1='\0';
  char base_u2='\0';
  int i;
  /* character-base mapping */
  char address_map[127];
  /* 
   * encode rule
   * a,g=zero bit
   * C,T=one bit
   */
  address_map['0']='a';
  address_map['1']='T'; 
  address_map['a']='g';
  address_map['T']='C';
  address_map['g']='a';
  address_map['C']='T';

  for(i=7;i>=0;i--){
   	if(dataset_char&1) bs[i]='1';
    else bs[i]='0';
    dataset_char=dataset_char>>1;
  }
	
  for(i=0;i<8;i++){
	bit_x=bs[i];
 	base_u=address_map[bit_x];
 	if((rand()%2)<1) 
	  /* pick synonym a=g,C=T */	
	  base_u=address_map[base_u];
 	if((base_u==base_u1)&&(base_u==base_u2)) 
	  base_u=address_map[base_u];
    base_u1=base_u2;
 	base_u2=base_u;	 
    p[i]=base_u;
  }
  p[8]='\0';
  return p;	
}
